# Supplementary material for: Monoallelic de novo AJAP1 loss-of-function variants disrupt trans-synaptic control of neurotransmitter release
Source: Sci Adv. 2024 Jul 10;10(28):eadk5462. doi: 10.1126/sciadv.adk5462 (PMC11235169; doi:10.1126/sciadv.adk5462)
Supplement: Supplementary file 2 — Data S1 [file sciadv.adk5462_data_s1.zip]

Archive with 1 entries (1 files):
- adk5462_Data_S1.xlsx
