# Supplementary material for: Monoallelic de novo AJAP1 loss-of-function variants disrupt trans-synaptic control of neurotransmitter release
Source: Sci Adv. 2024 Jul 10;10(28):eadk5462. doi: 10.1126/sciadv.adk5462 (PMC11235169; doi:10.1126/sciadv.adk5462)
Supplement: Supplementary file 2 — Data S1 [file sciadv.adk5462_data_s1.zip › adk5462_Data_S1.xlsx]

## Sheet: Tabelle2
Früh et al.; Data S1; Source Data related to Fig. S3
protein name	experiments	target-normalized ratio		protein name	experiments	target-normalized ratio
1433B	anti-HA(#Ab1): HA-AJAP1/WT	0		1433B	anti-HA(#Ab2): HA-AJAP1/WT	0
1433E	anti-HA(#Ab1): HA-AJAP1/WT	0.33473		1433E	anti-HA(#Ab2): HA-AJAP1/WT	0
1433F	anti-HA(#Ab1): HA-AJAP1/WT	0		1433F	anti-HA(#Ab2): HA-AJAP1/WT	0
1433G	anti-HA(#Ab1): HA-AJAP1/WT	0.25947		1433G	anti-HA(#Ab2): HA-AJAP1/WT	0
1433T	anti-HA(#Ab1): HA-AJAP1/WT	0		1433T	anti-HA(#Ab2): HA-AJAP1/WT	0
1433Z	anti-HA(#Ab1): HA-AJAP1/WT	0.023979		1433Z	anti-HA(#Ab2): HA-AJAP1/WT	0
2AAA	anti-HA(#Ab1): HA-AJAP1/WT	0		2AAA	anti-HA(#Ab2): HA-AJAP1/WT	0
4F2	anti-HA(#Ab1): HA-AJAP1/WT	0.02167		4F2	anti-HA(#Ab2): HA-AJAP1/WT	0
5S	anti-HA(#Ab1): HA-AJAP1/WT	0		5S	anti-HA(#Ab2): HA-AJAP1/WT	0
A2ML1	anti-HA(#Ab1): HA-AJAP1/WT	0		A2ML1	anti-HA(#Ab2): HA-AJAP1/WT	0.1296
AAK1	anti-HA(#Ab1): HA-AJAP1/WT	0		AAK1	anti-HA(#Ab2): HA-AJAP1/WT	0
AAKG1	anti-HA(#Ab1): HA-AJAP1/WT	0		AAKG1	anti-HA(#Ab2): HA-AJAP1/WT	0
AAPJ	anti-HA(#Ab1): HA-AJAP1/WT	0		AAPJ	anti-HA(#Ab2): HA-AJAP1/WT	0
AATM	anti-HA(#Ab1): HA-AJAP1/WT	0.20548		AATM	anti-HA(#Ab2): HA-AJAP1/WT	0
AAT	anti-HA(#Ab1): HA-AJAP1/WT	0		AAT	anti-HA(#Ab2): HA-AJAP1/WT	0
ABCB7	anti-HA(#Ab1): HA-AJAP1/WT	0		ABCB7	anti-HA(#Ab2): HA-AJAP1/WT	0
ABCD2	anti-HA(#Ab1): HA-AJAP1/WT	0.013035		ABCD2	anti-HA(#Ab2): HA-AJAP1/WT	0
ABCD3	anti-HA(#Ab1): HA-AJAP1/WT	0.0098052		ABCD3	anti-HA(#Ab2): HA-AJAP1/WT	0
ABCE1	anti-HA(#Ab1): HA-AJAP1/WT	0		ABCE1	anti-HA(#Ab2): HA-AJAP1/WT	0
ABCF2	anti-HA(#Ab1): HA-AJAP1/WT	0		ABCF2	anti-HA(#Ab2): HA-AJAP1/WT	0
ABD12	anti-HA(#Ab1): HA-AJAP1/WT	0.2063		ABD12	anti-HA(#Ab2): HA-AJAP1/WT	0
ABHGA	anti-HA(#Ab1): HA-AJAP1/WT	0		ABHGA	anti-HA(#Ab2): HA-AJAP1/WT	0
ABI1	anti-HA(#Ab1): HA-AJAP1/WT	0		ABI1	anti-HA(#Ab2): HA-AJAP1/WT	0
ABLM1	anti-HA(#Ab1): HA-AJAP1/WT	0		ABLM1	anti-HA(#Ab2): HA-AJAP1/WT	0
ABLM2	anti-HA(#Ab1): HA-AJAP1/WT	0		ABLM2	anti-HA(#Ab2): HA-AJAP1/WT	0
ABLM3	anti-HA(#Ab1): HA-AJAP1/WT	0		ABLM3	anti-HA(#Ab2): HA-AJAP1/WT	0
ABRX2	anti-HA(#Ab1): HA-AJAP1/WT	0		ABRX2	anti-HA(#Ab2): HA-AJAP1/WT	0
ACACA	anti-HA(#Ab1): HA-AJAP1/WT	0		ACACA	anti-HA(#Ab2): HA-AJAP1/WT	0
ACAD8	anti-HA(#Ab1): HA-AJAP1/WT	0		ACAD8	anti-HA(#Ab2): HA-AJAP1/WT	0
ACADV	anti-HA(#Ab1): HA-AJAP1/WT	0		ACADV	anti-HA(#Ab2): HA-AJAP1/WT	0
ACBG1	anti-HA(#Ab1): HA-AJAP1/WT	0		ACBG1	anti-HA(#Ab2): HA-AJAP1/WT	0
ACCA	anti-HA(#Ab1): HA-AJAP1/WT	0		ACCA	anti-HA(#Ab2): HA-AJAP1/WT	0
ACCC	anti-HA(#Ab1): HA-AJAP1/WT	0		ACCC	anti-HA(#Ab2): HA-AJAP1/WT	0
ACCD	anti-HA(#Ab1): HA-AJAP1/WT	0		ACCD	anti-HA(#Ab2): HA-AJAP1/WT	0
ACLY	anti-HA(#Ab1): HA-AJAP1/WT	0		ACLY	anti-HA(#Ab2): HA-AJAP1/WT	0
ACNA	anti-HA(#Ab1): HA-AJAP1/WT	0		ACNA	anti-HA(#Ab2): HA-AJAP1/WT	0
ACNB	anti-HA(#Ab1): HA-AJAP1/WT	0		ACNB	anti-HA(#Ab2): HA-AJAP1/WT	0
ACON	anti-HA(#Ab1): HA-AJAP1/WT	0.067155		ACON	anti-HA(#Ab2): HA-AJAP1/WT	0
ACOT8	anti-HA(#Ab1): HA-AJAP1/WT	0		ACOT8	anti-HA(#Ab2): HA-AJAP1/WT	0
ACOT9	anti-HA(#Ab1): HA-AJAP1/WT	0		ACOT9	anti-HA(#Ab2): HA-AJAP1/WT	0
ACOX3	anti-HA(#Ab1): HA-AJAP1/WT	0.04776		ACOX3	anti-HA(#Ab2): HA-AJAP1/WT	0
ACP	anti-HA(#Ab1): HA-AJAP1/WT	0		ACP	anti-HA(#Ab2): HA-AJAP1/WT	0
ACSA	anti-HA(#Ab1): HA-AJAP1/WT	0		ACSA	anti-HA(#Ab2): HA-AJAP1/WT	0
ACSL3	anti-HA(#Ab1): HA-AJAP1/WT	0		ACSL3	anti-HA(#Ab2): HA-AJAP1/WT	0
ACSL6	anti-HA(#Ab1): HA-AJAP1/WT	0.033654		ACSL6	anti-HA(#Ab2): HA-AJAP1/WT	0
ACT2	anti-HA(#Ab1): HA-AJAP1/WT	0		ACT2	anti-HA(#Ab2): HA-AJAP1/WT	0
ACT3	anti-HA(#Ab1): HA-AJAP1/WT	0		ACT3	anti-HA(#Ab2): HA-AJAP1/WT	0
ACTB	anti-HA(#Ab1): HA-AJAP1/WT	0		ACTB	anti-HA(#Ab2): HA-AJAP1/WT	0
ACTC	anti-HA(#Ab1): HA-AJAP1/WT	0		ACTC	anti-HA(#Ab2): HA-AJAP1/WT	0
ACTN1	anti-HA(#Ab1): HA-AJAP1/WT	0		ACTN1	anti-HA(#Ab2): HA-AJAP1/WT	0
ACTN2	anti-HA(#Ab1): HA-AJAP1/WT	0		ACTN2	anti-HA(#Ab2): HA-AJAP1/WT	0
ACTY	anti-HA(#Ab1): HA-AJAP1/WT	0		ACTY	anti-HA(#Ab2): HA-AJAP1/WT	0
ACTZ	anti-HA(#Ab1): HA-AJAP1/WT	0		ACTZ	anti-HA(#Ab2): HA-AJAP1/WT	0
ADA22	anti-HA(#Ab1): HA-AJAP1/WT	0		ADA22	anti-HA(#Ab2): HA-AJAP1/WT	0
ADA23	anti-HA(#Ab1): HA-AJAP1/WT	0		ADA23	anti-HA(#Ab2): HA-AJAP1/WT	0
ADCK1	anti-HA(#Ab1): HA-AJAP1/WT	0		ADCK1	anti-HA(#Ab2): HA-AJAP1/WT	0
ADCY1	anti-HA(#Ab1): HA-AJAP1/WT	0		ADCY1	anti-HA(#Ab2): HA-AJAP1/WT	0
ADCY2	anti-HA(#Ab1): HA-AJAP1/WT	0		ADCY2	anti-HA(#Ab2): HA-AJAP1/WT	0
ADDA	anti-HA(#Ab1): HA-AJAP1/WT	0		ADDA	anti-HA(#Ab2): HA-AJAP1/WT	0
ADDB	anti-HA(#Ab1): HA-AJAP1/WT	0		ADDB	anti-HA(#Ab2): HA-AJAP1/WT	0
ADDG	anti-HA(#Ab1): HA-AJAP1/WT	0		ADDG	anti-HA(#Ab2): HA-AJAP1/WT	0
ADE	anti-HA(#Ab1): HA-AJAP1/WT	0		ADE	anti-HA(#Ab2): HA-AJAP1/WT	0
ADT1	anti-HA(#Ab1): HA-AJAP1/WT	0		ADT1	anti-HA(#Ab2): HA-AJAP1/WT	0.044216
ADT2	anti-HA(#Ab1): HA-AJAP1/WT	0		ADT2	anti-HA(#Ab2): HA-AJAP1/WT	0.038053
AFG32	anti-HA(#Ab1): HA-AJAP1/WT	0		AFG32	anti-HA(#Ab2): HA-AJAP1/WT	0
AGAP1	anti-HA(#Ab1): HA-AJAP1/WT	0		AGAP1	anti-HA(#Ab2): HA-AJAP1/WT	0
AGAP2	anti-HA(#Ab1): HA-AJAP1/WT	0		AGAP2	anti-HA(#Ab2): HA-AJAP1/WT	0
AGAP3	anti-HA(#Ab1): HA-AJAP1/WT	0		AGAP3	anti-HA(#Ab2): HA-AJAP1/WT	0
AGFG1	anti-HA(#Ab1): HA-AJAP1/WT	0		AGFG1	anti-HA(#Ab2): HA-AJAP1/WT	0
AGK	anti-HA(#Ab1): HA-AJAP1/WT	0.17303		AGK	anti-HA(#Ab2): HA-AJAP1/WT	0
AGO2	anti-HA(#Ab1): HA-AJAP1/WT	0		AGO2	anti-HA(#Ab2): HA-AJAP1/WT	0
AGRB1	anti-HA(#Ab1): HA-AJAP1/WT	0		AGRB1	anti-HA(#Ab2): HA-AJAP1/WT	0
AGRB2	anti-HA(#Ab1): HA-AJAP1/WT	0		AGRB2	anti-HA(#Ab2): HA-AJAP1/WT	0
AGRB3	anti-HA(#Ab1): HA-AJAP1/WT	0		AGRB3	anti-HA(#Ab2): HA-AJAP1/WT	0
AGRL1	anti-HA(#Ab1): HA-AJAP1/WT	0		AGRL1	anti-HA(#Ab2): HA-AJAP1/WT	0
AGRL3	anti-HA(#Ab1): HA-AJAP1/WT	0		AGRL3	anti-HA(#Ab2): HA-AJAP1/WT	0
AHI1	anti-HA(#Ab1): HA-AJAP1/WT	0		AHI1	anti-HA(#Ab2): HA-AJAP1/WT	0
AHNK	anti-HA(#Ab1): HA-AJAP1/WT	0		AHNK	anti-HA(#Ab2): HA-AJAP1/WT	0.13052
AHPC	anti-HA(#Ab1): HA-AJAP1/WT	0		AHPC	anti-HA(#Ab2): HA-AJAP1/WT	0
AIFM3	anti-HA(#Ab1): HA-AJAP1/WT	0		AIFM3	anti-HA(#Ab2): HA-AJAP1/WT	0
AINX	anti-HA(#Ab1): HA-AJAP1/WT	0		AINX	anti-HA(#Ab2): HA-AJAP1/WT	0
AJAP1	anti-HA(#Ab1): HA-AJAP1/WT	1		AJAP1	anti-HA(#Ab2): HA-AJAP1/WT	1
AJM1	anti-HA(#Ab1): HA-AJAP1/WT	0		AJM1	anti-HA(#Ab2): HA-AJAP1/WT	0
AKAP9	anti-HA(#Ab1): HA-AJAP1/WT	0.002193		AKAP9	anti-HA(#Ab2): HA-AJAP1/WT	0
AKIB1	anti-HA(#Ab1): HA-AJAP1/WT	0		AKIB1	anti-HA(#Ab2): HA-AJAP1/WT	0
AK	anti-HA(#Ab1): HA-AJAP1/WT	0		AK	anti-HA(#Ab2): HA-AJAP1/WT	0
AL1B1	anti-HA(#Ab1): HA-AJAP1/WT	0		AL1B1	anti-HA(#Ab2): HA-AJAP1/WT	0
AL4A1	anti-HA(#Ab1): HA-AJAP1/WT	0		AL4A1	anti-HA(#Ab2): HA-AJAP1/WT	0
ALBU	anti-HA(#Ab1): HA-AJAP1/WT	0		ALBU	anti-HA(#Ab2): HA-AJAP1/WT	0.036868
ALDH2	anti-HA(#Ab1): HA-AJAP1/WT	0		ALDH2	anti-HA(#Ab2): HA-AJAP1/WT	0
ALDOA	anti-HA(#Ab1): HA-AJAP1/WT	0.048157		ALDOA	anti-HA(#Ab2): HA-AJAP1/WT	0
ALF	anti-HA(#Ab1): HA-AJAP1/WT	0		ALF	anti-HA(#Ab2): HA-AJAP1/WT	0
ALG2	anti-HA(#Ab1): HA-AJAP1/WT	0		ALG2	anti-HA(#Ab2): HA-AJAP1/WT	0
ALGB	anti-HA(#Ab1): HA-AJAP1/WT	0		ALGB	anti-HA(#Ab2): HA-AJAP1/WT	0
AMGO1	anti-HA(#Ab1): HA-AJAP1/WT	0		AMGO1	anti-HA(#Ab2): HA-AJAP1/WT	0
AMPA	anti-HA(#Ab1): HA-AJAP1/WT	0		AMPA	anti-HA(#Ab2): HA-AJAP1/WT	0
ANK1	anti-HA(#Ab1): HA-AJAP1/WT	0		ANK1	anti-HA(#Ab2): HA-AJAP1/WT	0
ANK2	anti-HA(#Ab1): HA-AJAP1/WT	0		ANK2	anti-HA(#Ab2): HA-AJAP1/WT	0
ANK3	anti-HA(#Ab1): HA-AJAP1/WT	0		ANK3	anti-HA(#Ab2): HA-AJAP1/WT	0
ANM5	anti-HA(#Ab1): HA-AJAP1/WT	0		ANM5	anti-HA(#Ab2): HA-AJAP1/WT	0
ANR63	anti-HA(#Ab1): HA-AJAP1/WT	0		ANR63	anti-HA(#Ab2): HA-AJAP1/WT	0
ANS1B	anti-HA(#Ab1): HA-AJAP1/WT	0		ANS1B	anti-HA(#Ab2): HA-AJAP1/WT	0
ANXA1	anti-HA(#Ab1): HA-AJAP1/WT	0		ANXA1	anti-HA(#Ab2): HA-AJAP1/WT	0
ANXA2	anti-HA(#Ab1): HA-AJAP1/WT	0		ANXA2	anti-HA(#Ab2): HA-AJAP1/WT	0.22721
AP180	anti-HA(#Ab1): HA-AJAP1/WT	0		AP180	anti-HA(#Ab2): HA-AJAP1/WT	0
AP1B1	anti-HA(#Ab1): HA-AJAP1/WT	0		AP1B1	anti-HA(#Ab2): HA-AJAP1/WT	0.04252
AP2A1	anti-HA(#Ab1): HA-AJAP1/WT	0		AP2A1	anti-HA(#Ab2): HA-AJAP1/WT	0
AP2A2	anti-HA(#Ab1): HA-AJAP1/WT	0		AP2A2	anti-HA(#Ab2): HA-AJAP1/WT	0
AP2B1	anti-HA(#Ab1): HA-AJAP1/WT	0.0038694		AP2B1	anti-HA(#Ab2): HA-AJAP1/WT	0
AP2M1	anti-HA(#Ab1): HA-AJAP1/WT	0.01376		AP2M1	anti-HA(#Ab2): HA-AJAP1/WT	0
AP2M	anti-HA(#Ab1): HA-AJAP1/WT	0		AP2M	anti-HA(#Ab2): HA-AJAP1/WT	0
AP2S1	anti-HA(#Ab1): HA-AJAP1/WT	0		AP2S1	anti-HA(#Ab2): HA-AJAP1/WT	0.010324
AP3B2	anti-HA(#Ab1): HA-AJAP1/WT	0		AP3B2	anti-HA(#Ab2): HA-AJAP1/WT	0
AP3D1	anti-HA(#Ab1): HA-AJAP1/WT	0		AP3D1	anti-HA(#Ab2): HA-AJAP1/WT	0.086355
AP3M2	anti-HA(#Ab1): HA-AJAP1/WT	0		AP3M2	anti-HA(#Ab2): HA-AJAP1/WT	0
AP3S1	anti-HA(#Ab1): HA-AJAP1/WT	0		AP3S1	anti-HA(#Ab2): HA-AJAP1/WT	0
AP3S2	anti-HA(#Ab1): HA-AJAP1/WT	0		AP3S2	anti-HA(#Ab2): HA-AJAP1/WT	0
APC	anti-HA(#Ab1): HA-AJAP1/WT	0		APC	anti-HA(#Ab2): HA-AJAP1/WT	0
APOD	anti-HA(#Ab1): HA-AJAP1/WT	0		APOD	anti-HA(#Ab2): HA-AJAP1/WT	0
APOE	anti-HA(#Ab1): HA-AJAP1/WT	0		APOE	anti-HA(#Ab2): HA-AJAP1/WT	0
APRA	anti-HA(#Ab1): HA-AJAP1/WT	0		APRA	anti-HA(#Ab2): HA-AJAP1/WT	0
APT	anti-HA(#Ab1): HA-AJAP1/WT	0		APT	anti-HA(#Ab2): HA-AJAP1/WT	0
AQP4	anti-HA(#Ab1): HA-AJAP1/WT	0		AQP4	anti-HA(#Ab2): HA-AJAP1/WT	0
ARAF	anti-HA(#Ab1): HA-AJAP1/WT	0		ARAF	anti-HA(#Ab2): HA-AJAP1/WT	0
ARC1A	anti-HA(#Ab1): HA-AJAP1/WT	0		ARC1A	anti-HA(#Ab2): HA-AJAP1/WT	0
ARCA	anti-HA(#Ab1): HA-AJAP1/WT	0		ARCA	anti-HA(#Ab2): HA-AJAP1/WT	0
ARF6	anti-HA(#Ab1): HA-AJAP1/WT	0.13788		ARF6	anti-HA(#Ab2): HA-AJAP1/WT	0
ARG33	anti-HA(#Ab1): HA-AJAP1/WT	0		ARG33	anti-HA(#Ab2): HA-AJAP1/WT	0
ARGA	anti-HA(#Ab1): HA-AJAP1/WT	0		ARGA	anti-HA(#Ab2): HA-AJAP1/WT	0
ARGB	anti-HA(#Ab1): HA-AJAP1/WT	0		ARGB	anti-HA(#Ab2): HA-AJAP1/WT	0
ARGC	anti-HA(#Ab1): HA-AJAP1/WT	0		ARGC	anti-HA(#Ab2): HA-AJAP1/WT	0
ARGI1	anti-HA(#Ab1): HA-AJAP1/WT	0.014414		ARGI1	anti-HA(#Ab2): HA-AJAP1/WT	0.10943
ARGJ	anti-HA(#Ab1): HA-AJAP1/WT	0		ARGJ	anti-HA(#Ab2): HA-AJAP1/WT	0
ARHG2	anti-HA(#Ab1): HA-AJAP1/WT	0		ARHG2	anti-HA(#Ab2): HA-AJAP1/WT	0
ARHG6	anti-HA(#Ab1): HA-AJAP1/WT	0		ARHG6	anti-HA(#Ab2): HA-AJAP1/WT	0
ARHG7	anti-HA(#Ab1): HA-AJAP1/WT	0		ARHG7	anti-HA(#Ab2): HA-AJAP1/WT	0
ARHG9	anti-HA(#Ab1): HA-AJAP1/WT	0		ARHG9	anti-HA(#Ab2): HA-AJAP1/WT	0
ARHGC	anti-HA(#Ab1): HA-AJAP1/WT	0		ARHGC	anti-HA(#Ab2): HA-AJAP1/WT	0
ARLY	anti-HA(#Ab1): HA-AJAP1/WT	0		ARLY	anti-HA(#Ab2): HA-AJAP1/WT	0
ARNA	anti-HA(#Ab1): HA-AJAP1/WT	0		ARNA	anti-HA(#Ab2): HA-AJAP1/WT	0
ARNC	anti-HA(#Ab1): HA-AJAP1/WT	0		ARNC	anti-HA(#Ab2): HA-AJAP1/WT	0
ARP10	anti-HA(#Ab1): HA-AJAP1/WT	0		ARP10	anti-HA(#Ab2): HA-AJAP1/WT	0
ARP3	anti-HA(#Ab1): HA-AJAP1/WT	0		ARP3	anti-HA(#Ab2): HA-AJAP1/WT	0
ARPC2	anti-HA(#Ab1): HA-AJAP1/WT	0		ARPC2	anti-HA(#Ab2): HA-AJAP1/WT	0
ARPC4	anti-HA(#Ab1): HA-AJAP1/WT	0		ARPC4	anti-HA(#Ab2): HA-AJAP1/WT	0
ARVC	anti-HA(#Ab1): HA-AJAP1/WT	0		ARVC	anti-HA(#Ab2): HA-AJAP1/WT	0
ASAH1	anti-HA(#Ab1): HA-AJAP1/WT	0		ASAH1	anti-HA(#Ab2): HA-AJAP1/WT	0
ASPA	anti-HA(#Ab1): HA-AJAP1/WT	0		ASPA	anti-HA(#Ab2): HA-AJAP1/WT	0
ASPQ	anti-HA(#Ab1): HA-AJAP1/WT	0		ASPQ	anti-HA(#Ab2): HA-AJAP1/WT	0
ASSY	anti-HA(#Ab1): HA-AJAP1/WT	0		ASSY	anti-HA(#Ab2): HA-AJAP1/WT	0
ASTD	anti-HA(#Ab1): HA-AJAP1/WT	0		ASTD	anti-HA(#Ab2): HA-AJAP1/WT	0
ASTE	anti-HA(#Ab1): HA-AJAP1/WT	0		ASTE	anti-HA(#Ab2): HA-AJAP1/WT	0
ASTRB	anti-HA(#Ab1): HA-AJAP1/WT	0		ASTRB	anti-HA(#Ab2): HA-AJAP1/WT	0
AT1A1	anti-HA(#Ab1): HA-AJAP1/WT	0.064288		AT1A1	anti-HA(#Ab2): HA-AJAP1/WT	0.01222
AT1A2	anti-HA(#Ab1): HA-AJAP1/WT	0.12244		AT1A2	anti-HA(#Ab2): HA-AJAP1/WT	0.004691
AT1A3	anti-HA(#Ab1): HA-AJAP1/WT	0.05086		AT1A3	anti-HA(#Ab2): HA-AJAP1/WT	0
AT1B1	anti-HA(#Ab1): HA-AJAP1/WT	0.039696		AT1B1	anti-HA(#Ab2): HA-AJAP1/WT	0
AT1B2	anti-HA(#Ab1): HA-AJAP1/WT	0.14629		AT1B2	anti-HA(#Ab2): HA-AJAP1/WT	0
AT2A2	anti-HA(#Ab1): HA-AJAP1/WT	0.051879		AT2A2	anti-HA(#Ab2): HA-AJAP1/WT	0.059406
AT2B1	anti-HA(#Ab1): HA-AJAP1/WT	0.029121		AT2B1	anti-HA(#Ab2): HA-AJAP1/WT	0.024988
AT2B2	anti-HA(#Ab1): HA-AJAP1/WT	0.047863		AT2B2	anti-HA(#Ab2): HA-AJAP1/WT	0.075462
AT2B3	anti-HA(#Ab1): HA-AJAP1/WT	0.029593		AT2B3	anti-HA(#Ab2): HA-AJAP1/WT	0.026098
AT2B4	anti-HA(#Ab1): HA-AJAP1/WT	0.16092		AT2B4	anti-HA(#Ab2): HA-AJAP1/WT	0
AT5F1	anti-HA(#Ab1): HA-AJAP1/WT	0.083265		AT5F1	anti-HA(#Ab2): HA-AJAP1/WT	0
AT8A1	anti-HA(#Ab1): HA-AJAP1/WT	0.0048068		AT8A1	anti-HA(#Ab2): HA-AJAP1/WT	0
ATAD1	anti-HA(#Ab1): HA-AJAP1/WT	0		ATAD1	anti-HA(#Ab2): HA-AJAP1/WT	0
ATAD3	anti-HA(#Ab1): HA-AJAP1/WT	0		ATAD3	anti-HA(#Ab2): HA-AJAP1/WT	0
ATAT	anti-HA(#Ab1): HA-AJAP1/WT	0		ATAT	anti-HA(#Ab2): HA-AJAP1/WT	0
ATLA1	anti-HA(#Ab1): HA-AJAP1/WT	0		ATLA1	anti-HA(#Ab2): HA-AJAP1/WT	0
ATLA2	anti-HA(#Ab1): HA-AJAP1/WT	0		ATLA2	anti-HA(#Ab2): HA-AJAP1/WT	0
ATOB	anti-HA(#Ab1): HA-AJAP1/WT	0		ATOB	anti-HA(#Ab2): HA-AJAP1/WT	0
ATP5H	anti-HA(#Ab1): HA-AJAP1/WT	0.22594		ATP5H	anti-HA(#Ab2): HA-AJAP1/WT	0
ATP5I	anti-HA(#Ab1): HA-AJAP1/WT	0		ATP5I	anti-HA(#Ab2): HA-AJAP1/WT	0
ATP6	anti-HA(#Ab1): HA-AJAP1/WT	0		ATP6	anti-HA(#Ab2): HA-AJAP1/WT	0
ATP9A	anti-HA(#Ab1): HA-AJAP1/WT	0.024886		ATP9A	anti-HA(#Ab2): HA-AJAP1/WT	0
ATPA	anti-HA(#Ab1): HA-AJAP1/WT	0.037674		ATPA	anti-HA(#Ab2): HA-AJAP1/WT	0
ATPB	anti-HA(#Ab1): HA-AJAP1/WT	0.14554		ATPB	anti-HA(#Ab2): HA-AJAP1/WT	0
ATPD	anti-HA(#Ab1): HA-AJAP1/WT	0		ATPD	anti-HA(#Ab2): HA-AJAP1/WT	0
ATPE	anti-HA(#Ab1): HA-AJAP1/WT	0		ATPE	anti-HA(#Ab2): HA-AJAP1/WT	0
ATPF	anti-HA(#Ab1): HA-AJAP1/WT	0		ATPF	anti-HA(#Ab2): HA-AJAP1/WT	0
ATPG	anti-HA(#Ab1): HA-AJAP1/WT	0		ATPG	anti-HA(#Ab2): HA-AJAP1/WT	0
ATPK	anti-HA(#Ab1): HA-AJAP1/WT	0.0011872		ATPK	anti-HA(#Ab2): HA-AJAP1/WT	0
ATPL	anti-HA(#Ab1): HA-AJAP1/WT	0		ATPL	anti-HA(#Ab2): HA-AJAP1/WT	0
ATPMK	anti-HA(#Ab1): HA-AJAP1/WT	0		ATPMK	anti-HA(#Ab2): HA-AJAP1/WT	0
ATPO	anti-HA(#Ab1): HA-AJAP1/WT	0		ATPO	anti-HA(#Ab2): HA-AJAP1/WT	0
ATX2L	anti-HA(#Ab1): HA-AJAP1/WT	0		ATX2L	anti-HA(#Ab2): HA-AJAP1/WT	0
AUHM	anti-HA(#Ab1): HA-AJAP1/WT	0		AUHM	anti-HA(#Ab2): HA-AJAP1/WT	0
AUTS2	anti-HA(#Ab1): HA-AJAP1/WT	0		AUTS2	anti-HA(#Ab2): HA-AJAP1/WT	0
AUXI	anti-HA(#Ab1): HA-AJAP1/WT	0		AUXI	anti-HA(#Ab2): HA-AJAP1/WT	0
AVEN	anti-HA(#Ab1): HA-AJAP1/WT	0		AVEN	anti-HA(#Ab2): HA-AJAP1/WT	0
AZUR	anti-HA(#Ab1): HA-AJAP1/WT	0		AZUR	anti-HA(#Ab2): HA-AJAP1/WT	0
B3A3	anti-HA(#Ab1): HA-AJAP1/WT	0		B3A3	anti-HA(#Ab2): HA-AJAP1/WT	0
B3AT	anti-HA(#Ab1): HA-AJAP1/WT	0		B3AT	anti-HA(#Ab2): HA-AJAP1/WT	0
B3GT6	anti-HA(#Ab1): HA-AJAP1/WT	0		B3GT6	anti-HA(#Ab2): HA-AJAP1/WT	0
BACD3	anti-HA(#Ab1): HA-AJAP1/WT	0		BACD3	anti-HA(#Ab2): HA-AJAP1/WT	0
BAG2	anti-HA(#Ab1): HA-AJAP1/WT	0		BAG2	anti-HA(#Ab2): HA-AJAP1/WT	0
BAG5	anti-HA(#Ab1): HA-AJAP1/WT	0		BAG5	anti-HA(#Ab2): HA-AJAP1/WT	0
BAG6	anti-HA(#Ab1): HA-AJAP1/WT	0		BAG6	anti-HA(#Ab2): HA-AJAP1/WT	0
BAIP2	anti-HA(#Ab1): HA-AJAP1/WT	0		BAIP2	anti-HA(#Ab2): HA-AJAP1/WT	0
BCAR1	anti-HA(#Ab1): HA-AJAP1/WT	0		BCAR1	anti-HA(#Ab2): HA-AJAP1/WT	0.018967
BCAR3	anti-HA(#Ab1): HA-AJAP1/WT	0		BCAR3	anti-HA(#Ab2): HA-AJAP1/WT	0
BCKD	anti-HA(#Ab1): HA-AJAP1/WT	0		BCKD	anti-HA(#Ab2): HA-AJAP1/WT	0
BCR	anti-HA(#Ab1): HA-AJAP1/WT	0		BCR	anti-HA(#Ab2): HA-AJAP1/WT	0
BDH	anti-HA(#Ab1): HA-AJAP1/WT	0.089574		BDH	anti-HA(#Ab2): HA-AJAP1/WT	0
BEGIN	anti-HA(#Ab1): HA-AJAP1/WT	0		BEGIN	anti-HA(#Ab2): HA-AJAP1/WT	0
BETB	anti-HA(#Ab1): HA-AJAP1/WT	0		BETB	anti-HA(#Ab2): HA-AJAP1/WT	0
BFR	anti-HA(#Ab1): HA-AJAP1/WT	0		BFR	anti-HA(#Ab2): HA-AJAP1/WT	0
BIOF	anti-HA(#Ab1): HA-AJAP1/WT	0		BIOF	anti-HA(#Ab2): HA-AJAP1/WT	0
BIP	anti-HA(#Ab1): HA-AJAP1/WT	0.0052379		BIP	anti-HA(#Ab2): HA-AJAP1/WT	0.075737
BLMH	anti-HA(#Ab1): HA-AJAP1/WT	0.00068424		BLMH	anti-HA(#Ab2): HA-AJAP1/WT	0.079718
BMP2K	anti-HA(#Ab1): HA-AJAP1/WT	0		BMP2K	anti-HA(#Ab2): HA-AJAP1/WT	0
BORG5	anti-HA(#Ab1): HA-AJAP1/WT	0		BORG5	anti-HA(#Ab2): HA-AJAP1/WT	0
BPT1	anti-HA(#Ab1): HA-AJAP1/WT	0		BPT1	anti-HA(#Ab2): HA-AJAP1/WT	0
BRI3B	anti-HA(#Ab1): HA-AJAP1/WT	0		BRI3B	anti-HA(#Ab2): HA-AJAP1/WT	0
BRSK1	anti-HA(#Ab1): HA-AJAP1/WT	0		BRSK1	anti-HA(#Ab2): HA-AJAP1/WT	0
BSCL2	anti-HA(#Ab1): HA-AJAP1/WT	0		BSCL2	anti-HA(#Ab2): HA-AJAP1/WT	0
BSN	anti-HA(#Ab1): HA-AJAP1/WT	0		BSN	anti-HA(#Ab2): HA-AJAP1/WT	0
BTBD9	anti-HA(#Ab1): HA-AJAP1/WT	0		BTBD9	anti-HA(#Ab2): HA-AJAP1/WT	0
BTBDH	anti-HA(#Ab1): HA-AJAP1/WT	0		BTBDH	anti-HA(#Ab2): HA-AJAP1/WT	0
C170B	anti-HA(#Ab1): HA-AJAP1/WT	0		C170B	anti-HA(#Ab2): HA-AJAP1/WT	0
C1QA	anti-HA(#Ab1): HA-AJAP1/WT	0.021868		C1QA	anti-HA(#Ab2): HA-AJAP1/WT	0
C1QB	anti-HA(#Ab1): HA-AJAP1/WT	0.069098		C1QB	anti-HA(#Ab2): HA-AJAP1/WT	0.0054196
C1QC	anti-HA(#Ab1): HA-AJAP1/WT	0.023558		C1QC	anti-HA(#Ab2): HA-AJAP1/WT	0
C1QL3	anti-HA(#Ab1): HA-AJAP1/WT	0		C1QL3	anti-HA(#Ab2): HA-AJAP1/WT	0
C1QT1	anti-HA(#Ab1): HA-AJAP1/WT	0		C1QT1	anti-HA(#Ab2): HA-AJAP1/WT	0
C1TM	anti-HA(#Ab1): HA-AJAP1/WT	0		C1TM	anti-HA(#Ab2): HA-AJAP1/WT	0
C2C2L	anti-HA(#Ab1): HA-AJAP1/WT	0.22387		C2C2L	anti-HA(#Ab2): HA-AJAP1/WT	0
CA043	anti-HA(#Ab1): HA-AJAP1/WT	0		CA043	anti-HA(#Ab2): HA-AJAP1/WT	0
CA2D1	anti-HA(#Ab1): HA-AJAP1/WT	0		CA2D1	anti-HA(#Ab2): HA-AJAP1/WT	0
CAC1A	anti-HA(#Ab1): HA-AJAP1/WT	0		CAC1A	anti-HA(#Ab2): HA-AJAP1/WT	0.091253
CAC1B	anti-HA(#Ab1): HA-AJAP1/WT	0.15547		CAC1B	anti-HA(#Ab2): HA-AJAP1/WT	0
CAC1E	anti-HA(#Ab1): HA-AJAP1/WT	0		CAC1E	anti-HA(#Ab2): HA-AJAP1/WT	0
CACB1	anti-HA(#Ab1): HA-AJAP1/WT	0		CACB1	anti-HA(#Ab2): HA-AJAP1/WT	0
CACB3	anti-HA(#Ab1): HA-AJAP1/WT	0		CACB3	anti-HA(#Ab2): HA-AJAP1/WT	0
CACB4	anti-HA(#Ab1): HA-AJAP1/WT	0.18611		CACB4	anti-HA(#Ab2): HA-AJAP1/WT	0
CACO1	anti-HA(#Ab1): HA-AJAP1/WT	0		CACO1	anti-HA(#Ab2): HA-AJAP1/WT	0
CAD10	anti-HA(#Ab1): HA-AJAP1/WT	0		CAD10	anti-HA(#Ab2): HA-AJAP1/WT	0
CAD11	anti-HA(#Ab1): HA-AJAP1/WT	0		CAD11	anti-HA(#Ab2): HA-AJAP1/WT	0
CAD13	anti-HA(#Ab1): HA-AJAP1/WT	0		CAD13	anti-HA(#Ab2): HA-AJAP1/WT	0
CADH2	anti-HA(#Ab1): HA-AJAP1/WT	0		CADH2	anti-HA(#Ab2): HA-AJAP1/WT	0
CADH4	anti-HA(#Ab1): HA-AJAP1/WT	0		CADH4	anti-HA(#Ab2): HA-AJAP1/WT	0
CADH6	anti-HA(#Ab1): HA-AJAP1/WT	0		CADH6	anti-HA(#Ab2): HA-AJAP1/WT	0
CADM3	anti-HA(#Ab1): HA-AJAP1/WT	0		CADM3	anti-HA(#Ab2): HA-AJAP1/WT	0
CALL5	anti-HA(#Ab1): HA-AJAP1/WT	0		CALL5	anti-HA(#Ab2): HA-AJAP1/WT	0
CALU	anti-HA(#Ab1): HA-AJAP1/WT	0		CALU	anti-HA(#Ab2): HA-AJAP1/WT	0
CALX	anti-HA(#Ab1): HA-AJAP1/WT	0.014783		CALX	anti-HA(#Ab2): HA-AJAP1/WT	0.051071
CAMKV	anti-HA(#Ab1): HA-AJAP1/WT	0.15781		CAMKV	anti-HA(#Ab2): HA-AJAP1/WT	0
CAMP2	anti-HA(#Ab1): HA-AJAP1/WT	0		CAMP2	anti-HA(#Ab2): HA-AJAP1/WT	0
CAMP3	anti-HA(#Ab1): HA-AJAP1/WT	0		CAMP3	anti-HA(#Ab2): HA-AJAP1/WT	0
CAPA	anti-HA(#Ab1): HA-AJAP1/WT	0		CAPA	anti-HA(#Ab2): HA-AJAP1/WT	0
CAPB	anti-HA(#Ab1): HA-AJAP1/WT	0		CAPB	anti-HA(#Ab2): HA-AJAP1/WT	0
CAPON	anti-HA(#Ab1): HA-AJAP1/WT	0		CAPON	anti-HA(#Ab2): HA-AJAP1/WT	0
CAPP	anti-HA(#Ab1): HA-AJAP1/WT	0		CAPP	anti-HA(#Ab2): HA-AJAP1/WT	0
CAPR1	anti-HA(#Ab1): HA-AJAP1/WT	0		CAPR1	anti-HA(#Ab2): HA-AJAP1/WT	0
CAPS1	anti-HA(#Ab1): HA-AJAP1/WT	0		CAPS1	anti-HA(#Ab2): HA-AJAP1/WT	0
CAPZB	anti-HA(#Ab1): HA-AJAP1/WT	0		CAPZB	anti-HA(#Ab2): HA-AJAP1/WT	0
CARA	anti-HA(#Ab1): HA-AJAP1/WT	0		CARA	anti-HA(#Ab2): HA-AJAP1/WT	0
CARB	anti-HA(#Ab1): HA-AJAP1/WT	0		CARB	anti-HA(#Ab2): HA-AJAP1/WT	0
CASA1	anti-HA(#Ab1): HA-AJAP1/WT	0		CASA1	anti-HA(#Ab2): HA-AJAP1/WT	0.071996
CASA2	anti-HA(#Ab1): HA-AJAP1/WT	0		CASA2	anti-HA(#Ab2): HA-AJAP1/WT	0
CASB	anti-HA(#Ab1): HA-AJAP1/WT	0		CASB	anti-HA(#Ab2): HA-AJAP1/WT	0
CASK	anti-HA(#Ab1): HA-AJAP1/WT	0		CASK	anti-HA(#Ab2): HA-AJAP1/WT	0
CASPE	anti-HA(#Ab1): HA-AJAP1/WT	0.019925		CASPE	anti-HA(#Ab2): HA-AJAP1/WT	0.0032844
CATA	anti-HA(#Ab1): HA-AJAP1/WT	0		CATA	anti-HA(#Ab2): HA-AJAP1/WT	0.10424
CATD	anti-HA(#Ab1): HA-AJAP1/WT	0		CATD	anti-HA(#Ab2): HA-AJAP1/WT	0.030216
CATE	anti-HA(#Ab1): HA-AJAP1/WT	0		CATE	anti-HA(#Ab2): HA-AJAP1/WT	0
CAVN1	anti-HA(#Ab1): HA-AJAP1/WT	0		CAVN1	anti-HA(#Ab2): HA-AJAP1/WT	0
CAZA1	anti-HA(#Ab1): HA-AJAP1/WT	0		CAZA1	anti-HA(#Ab2): HA-AJAP1/WT	0
CAZA2	anti-HA(#Ab1): HA-AJAP1/WT	0		CAZA2	anti-HA(#Ab2): HA-AJAP1/WT	0
CBAR1	anti-HA(#Ab1): HA-AJAP1/WT	0		CBAR1	anti-HA(#Ab2): HA-AJAP1/WT	0
CBPE	anti-HA(#Ab1): HA-AJAP1/WT	0		CBPE	anti-HA(#Ab2): HA-AJAP1/WT	0
CBR4	anti-HA(#Ab1): HA-AJAP1/WT	0		CBR4	anti-HA(#Ab2): HA-AJAP1/WT	0
CC177	anti-HA(#Ab1): HA-AJAP1/WT	0		CC177	anti-HA(#Ab2): HA-AJAP1/WT	0
CCD68	anti-HA(#Ab1): HA-AJAP1/WT	0		CCD68	anti-HA(#Ab2): HA-AJAP1/WT	0
CCPG1	anti-HA(#Ab1): HA-AJAP1/WT	0		CCPG1	anti-HA(#Ab2): HA-AJAP1/WT	0
CCSAP	anti-HA(#Ab1): HA-AJAP1/WT	0		CCSAP	anti-HA(#Ab2): HA-AJAP1/WT	0
CCSE1	anti-HA(#Ab1): HA-AJAP1/WT	0		CCSE1	anti-HA(#Ab2): HA-AJAP1/WT	0
CD5L	anti-HA(#Ab1): HA-AJAP1/WT	0		CD5L	anti-HA(#Ab2): HA-AJAP1/WT	0
CDC42	anti-HA(#Ab1): HA-AJAP1/WT	0.0071879		CDC42	anti-HA(#Ab2): HA-AJAP1/WT	0
CDIP1	anti-HA(#Ab1): HA-AJAP1/WT	0		CDIP1	anti-HA(#Ab2): HA-AJAP1/WT	0
CDIPT	anti-HA(#Ab1): HA-AJAP1/WT	0		CDIPT	anti-HA(#Ab2): HA-AJAP1/WT	0
CDK17	anti-HA(#Ab1): HA-AJAP1/WT	0		CDK17	anti-HA(#Ab2): HA-AJAP1/WT	0
CDK18	anti-HA(#Ab1): HA-AJAP1/WT	0		CDK18	anti-HA(#Ab2): HA-AJAP1/WT	0
CDK5	anti-HA(#Ab1): HA-AJAP1/WT	0		CDK5	anti-HA(#Ab2): HA-AJAP1/WT	0
CDKL5	anti-HA(#Ab1): HA-AJAP1/WT	0		CDKL5	anti-HA(#Ab2): HA-AJAP1/WT	0
CDSN	anti-HA(#Ab1): HA-AJAP1/WT	0		CDSN	anti-HA(#Ab2): HA-AJAP1/WT	0.2448
CE170	anti-HA(#Ab1): HA-AJAP1/WT	0		CE170	anti-HA(#Ab2): HA-AJAP1/WT	0
CEND	anti-HA(#Ab1): HA-AJAP1/WT	0.028184		CEND	anti-HA(#Ab2): HA-AJAP1/WT	0
CENPV	anti-HA(#Ab1): HA-AJAP1/WT	0		CENPV	anti-HA(#Ab2): HA-AJAP1/WT	0
CEP44	anti-HA(#Ab1): HA-AJAP1/WT	0		CEP44	anti-HA(#Ab2): HA-AJAP1/WT	0
CEP68	anti-HA(#Ab1): HA-AJAP1/WT	0		CEP68	anti-HA(#Ab2): HA-AJAP1/WT	0
CH10	anti-HA(#Ab1): HA-AJAP1/WT	0		CH10	anti-HA(#Ab2): HA-AJAP1/WT	0
CH60	anti-HA(#Ab1): HA-AJAP1/WT	0.11379		CH60	anti-HA(#Ab2): HA-AJAP1/WT	0
CHM1A	anti-HA(#Ab1): HA-AJAP1/WT	0		CHM1A	anti-HA(#Ab2): HA-AJAP1/WT	0
CI072	anti-HA(#Ab1): HA-AJAP1/WT	0		CI072	anti-HA(#Ab2): HA-AJAP1/WT	0
CISD3	anti-HA(#Ab1): HA-AJAP1/WT	0		CISD3	anti-HA(#Ab2): HA-AJAP1/WT	0
CISY	anti-HA(#Ab1): HA-AJAP1/WT	0.35141		CISY	anti-HA(#Ab2): HA-AJAP1/WT	0
CKAP4	anti-HA(#Ab1): HA-AJAP1/WT	0.094911		CKAP4	anti-HA(#Ab2): HA-AJAP1/WT	0
CKAP5	anti-HA(#Ab1): HA-AJAP1/WT	0		CKAP5	anti-HA(#Ab2): HA-AJAP1/WT	0
CKLF5	anti-HA(#Ab1): HA-AJAP1/WT	0		CKLF5	anti-HA(#Ab2): HA-AJAP1/WT	0
CLAP1	anti-HA(#Ab1): HA-AJAP1/WT	0		CLAP1	anti-HA(#Ab2): HA-AJAP1/WT	0
CLAP2	anti-HA(#Ab1): HA-AJAP1/WT	0		CLAP2	anti-HA(#Ab2): HA-AJAP1/WT	0
CLCA	anti-HA(#Ab1): HA-AJAP1/WT	0		CLCA	anti-HA(#Ab2): HA-AJAP1/WT	0
CLCB	anti-HA(#Ab1): HA-AJAP1/WT	0		CLCB	anti-HA(#Ab2): HA-AJAP1/WT	0
CLD11	anti-HA(#Ab1): HA-AJAP1/WT	0		CLD11	anti-HA(#Ab2): HA-AJAP1/WT	0
CLH1	anti-HA(#Ab1): HA-AJAP1/WT	0.054424		CLH1	anti-HA(#Ab2): HA-AJAP1/WT	0
CLIP2	anti-HA(#Ab1): HA-AJAP1/WT	0		CLIP2	anti-HA(#Ab2): HA-AJAP1/WT	0
CLMN	anti-HA(#Ab1): HA-AJAP1/WT	0		CLMN	anti-HA(#Ab2): HA-AJAP1/WT	0
CLPB	anti-HA(#Ab1): HA-AJAP1/WT	0		CLPB	anti-HA(#Ab2): HA-AJAP1/WT	0.14758
CLPP	anti-HA(#Ab1): HA-AJAP1/WT	0		CLPP	anti-HA(#Ab2): HA-AJAP1/WT	0
CLPX	anti-HA(#Ab1): HA-AJAP1/WT	0		CLPX	anti-HA(#Ab2): HA-AJAP1/WT	0
CLUS	anti-HA(#Ab1): HA-AJAP1/WT	0.014899		CLUS	anti-HA(#Ab2): HA-AJAP1/WT	0
CMC1	anti-HA(#Ab1): HA-AJAP1/WT	0.0072358		CMC1	anti-HA(#Ab2): HA-AJAP1/WT	0.017183
CMPDT	anti-HA(#Ab1): HA-AJAP1/WT	0		CMPDT	anti-HA(#Ab2): HA-AJAP1/WT	0
CN37	anti-HA(#Ab1): HA-AJAP1/WT	0.012552		CN37	anti-HA(#Ab2): HA-AJAP1/WT	0
CNKR2	anti-HA(#Ab1): HA-AJAP1/WT	0		CNKR2	anti-HA(#Ab2): HA-AJAP1/WT	0
CNO11	anti-HA(#Ab1): HA-AJAP1/WT	0		CNO11	anti-HA(#Ab2): HA-AJAP1/WT	0
CNOT1	anti-HA(#Ab1): HA-AJAP1/WT	0		CNOT1	anti-HA(#Ab2): HA-AJAP1/WT	0
CNTN1	anti-HA(#Ab1): HA-AJAP1/WT	0		CNTN1	anti-HA(#Ab2): HA-AJAP1/WT	0
CNTP1	anti-HA(#Ab1): HA-AJAP1/WT	0.18622		CNTP1	anti-HA(#Ab2): HA-AJAP1/WT	0
CO1A1	anti-HA(#Ab1): HA-AJAP1/WT	0		CO1A1	anti-HA(#Ab2): HA-AJAP1/WT	0.41109
CO1A2	anti-HA(#Ab1): HA-AJAP1/WT	0		CO1A2	anti-HA(#Ab2): HA-AJAP1/WT	0.64569
CO3A1	anti-HA(#Ab1): HA-AJAP1/WT	0		CO3A1	anti-HA(#Ab2): HA-AJAP1/WT	0
CO3	anti-HA(#Ab1): HA-AJAP1/WT	0		CO3	anti-HA(#Ab2): HA-AJAP1/WT	0
CO4	anti-HA(#Ab1): HA-AJAP1/WT	0		CO4	anti-HA(#Ab2): HA-AJAP1/WT	0
COAD	anti-HA(#Ab1): HA-AJAP1/WT	0		COAD	anti-HA(#Ab2): HA-AJAP1/WT	0
COF1	anti-HA(#Ab1): HA-AJAP1/WT	0.0959		COF1	anti-HA(#Ab2): HA-AJAP1/WT	0
COQ7	anti-HA(#Ab1): HA-AJAP1/WT	0		COQ7	anti-HA(#Ab2): HA-AJAP1/WT	0
COR1A	anti-HA(#Ab1): HA-AJAP1/WT	0		COR1A	anti-HA(#Ab2): HA-AJAP1/WT	0
COR1C	anti-HA(#Ab1): HA-AJAP1/WT	0		COR1C	anti-HA(#Ab2): HA-AJAP1/WT	0
COR2B	anti-HA(#Ab1): HA-AJAP1/WT	0		COR2B	anti-HA(#Ab2): HA-AJAP1/WT	0
COX2	anti-HA(#Ab1): HA-AJAP1/WT	0.79622		COX2	anti-HA(#Ab2): HA-AJAP1/WT	0
COX6C	anti-HA(#Ab1): HA-AJAP1/WT	0.25725		COX6C	anti-HA(#Ab2): HA-AJAP1/WT	0
CP110	anti-HA(#Ab1): HA-AJAP1/WT	0		CP110	anti-HA(#Ab2): HA-AJAP1/WT	0
CP46A	anti-HA(#Ab1): HA-AJAP1/WT	0		CP46A	anti-HA(#Ab2): HA-AJAP1/WT	0
CPEB3	anti-HA(#Ab1): HA-AJAP1/WT	0		CPEB3	anti-HA(#Ab2): HA-AJAP1/WT	0
CPEB4	anti-HA(#Ab1): HA-AJAP1/WT	0		CPEB4	anti-HA(#Ab2): HA-AJAP1/WT	0
CPSF5	anti-HA(#Ab1): HA-AJAP1/WT	0.050196		CPSF5	anti-HA(#Ab2): HA-AJAP1/WT	0
CPSF6	anti-HA(#Ab1): HA-AJAP1/WT	0.26597		CPSF6	anti-HA(#Ab2): HA-AJAP1/WT	0
CPSF7	anti-HA(#Ab1): HA-AJAP1/WT	0		CPSF7	anti-HA(#Ab2): HA-AJAP1/WT	0
CPT1A	anti-HA(#Ab1): HA-AJAP1/WT	0		CPT1A	anti-HA(#Ab2): HA-AJAP1/WT	0
CRCDL	anti-HA(#Ab1): HA-AJAP1/WT	0		CRCDL	anti-HA(#Ab2): HA-AJAP1/WT	0
CROCC	anti-HA(#Ab1): HA-AJAP1/WT	0		CROCC	anti-HA(#Ab2): HA-AJAP1/WT	0.25702
CRYAB	anti-HA(#Ab1): HA-AJAP1/WT	0		CRYAB	anti-HA(#Ab2): HA-AJAP1/WT	0
CSKI1	anti-HA(#Ab1): HA-AJAP1/WT	0		CSKI1	anti-HA(#Ab2): HA-AJAP1/WT	0
CSKP	anti-HA(#Ab1): HA-AJAP1/WT	0		CSKP	anti-HA(#Ab2): HA-AJAP1/WT	0
CSPG2	anti-HA(#Ab1): HA-AJAP1/WT	0		CSPG2	anti-HA(#Ab2): HA-AJAP1/WT	0
CSRP1	anti-HA(#Ab1): HA-AJAP1/WT	0		CSRP1	anti-HA(#Ab2): HA-AJAP1/WT	0.023995
CTBP1	anti-HA(#Ab1): HA-AJAP1/WT	0		CTBP1	anti-HA(#Ab2): HA-AJAP1/WT	0
CTNA2	anti-HA(#Ab1): HA-AJAP1/WT	0		CTNA2	anti-HA(#Ab2): HA-AJAP1/WT	0
CTNA3	anti-HA(#Ab1): HA-AJAP1/WT	0		CTNA3	anti-HA(#Ab2): HA-AJAP1/WT	0
CTNB1	anti-HA(#Ab1): HA-AJAP1/WT	0		CTNB1	anti-HA(#Ab2): HA-AJAP1/WT	0.014961
CTND1	anti-HA(#Ab1): HA-AJAP1/WT	0		CTND1	anti-HA(#Ab2): HA-AJAP1/WT	0
CTND2	anti-HA(#Ab1): HA-AJAP1/WT	0		CTND2	anti-HA(#Ab2): HA-AJAP1/WT	0
CTRO	anti-HA(#Ab1): HA-AJAP1/WT	0		CTRO	anti-HA(#Ab2): HA-AJAP1/WT	0
CXA1	anti-HA(#Ab1): HA-AJAP1/WT	0		CXA1	anti-HA(#Ab2): HA-AJAP1/WT	0
CXG2	anti-HA(#Ab1): HA-AJAP1/WT	0		CXG2	anti-HA(#Ab2): HA-AJAP1/WT	0
CY1	anti-HA(#Ab1): HA-AJAP1/WT	0		CY1	anti-HA(#Ab2): HA-AJAP1/WT	0
CYC	anti-HA(#Ab1): HA-AJAP1/WT	0.14845		CYC	anti-HA(#Ab2): HA-AJAP1/WT	0
CYFP1	anti-HA(#Ab1): HA-AJAP1/WT	0		CYFP1	anti-HA(#Ab2): HA-AJAP1/WT	0
CYFP2	anti-HA(#Ab1): HA-AJAP1/WT	0		CYFP2	anti-HA(#Ab2): HA-AJAP1/WT	0
CYH2	anti-HA(#Ab1): HA-AJAP1/WT	0		CYH2	anti-HA(#Ab2): HA-AJAP1/WT	0
CYLD	anti-HA(#Ab1): HA-AJAP1/WT	0		CYLD	anti-HA(#Ab2): HA-AJAP1/WT	0
CYSA	anti-HA(#Ab1): HA-AJAP1/WT	0		CYSA	anti-HA(#Ab2): HA-AJAP1/WT	0
CYSD	anti-HA(#Ab1): HA-AJAP1/WT	0		CYSD	anti-HA(#Ab2): HA-AJAP1/WT	0
CYSNC	anti-HA(#Ab1): HA-AJAP1/WT	0		CYSNC	anti-HA(#Ab2): HA-AJAP1/WT	0
CYSN	anti-HA(#Ab1): HA-AJAP1/WT	0		CYSN	anti-HA(#Ab2): HA-AJAP1/WT	0
CYSZ	anti-HA(#Ab1): HA-AJAP1/WT	0		CYSZ	anti-HA(#Ab2): HA-AJAP1/WT	0
CYTA	anti-HA(#Ab1): HA-AJAP1/WT	0		CYTA	anti-HA(#Ab2): HA-AJAP1/WT	0
DAB2P	anti-HA(#Ab1): HA-AJAP1/WT	0		DAB2P	anti-HA(#Ab2): HA-AJAP1/WT	0
DAPA	anti-HA(#Ab1): HA-AJAP1/WT	0		DAPA	anti-HA(#Ab2): HA-AJAP1/WT	0
DAPB	anti-HA(#Ab1): HA-AJAP1/WT	0		DAPB	anti-HA(#Ab2): HA-AJAP1/WT	0
DAPD	anti-HA(#Ab1): HA-AJAP1/WT	0		DAPD	anti-HA(#Ab2): HA-AJAP1/WT	0
DAVT	anti-HA(#Ab1): HA-AJAP1/WT	0		DAVT	anti-HA(#Ab2): HA-AJAP1/WT	0
DBHB	anti-HA(#Ab1): HA-AJAP1/WT	0.35394		DBHB	anti-HA(#Ab2): HA-AJAP1/WT	0
DC1I1	anti-HA(#Ab1): HA-AJAP1/WT	0		DC1I1	anti-HA(#Ab2): HA-AJAP1/WT	0
DC1I2	anti-HA(#Ab1): HA-AJAP1/WT	0		DC1I2	anti-HA(#Ab2): HA-AJAP1/WT	0
DC1L1	anti-HA(#Ab1): HA-AJAP1/WT	0		DC1L1	anti-HA(#Ab2): HA-AJAP1/WT	0
DC1L2	anti-HA(#Ab1): HA-AJAP1/WT	0		DC1L2	anti-HA(#Ab2): HA-AJAP1/WT	0
DCAF7	anti-HA(#Ab1): HA-AJAP1/WT	0		DCAF7	anti-HA(#Ab2): HA-AJAP1/WT	0
DCDA	anti-HA(#Ab1): HA-AJAP1/WT	0		DCDA	anti-HA(#Ab2): HA-AJAP1/WT	0
DCD	anti-HA(#Ab1): HA-AJAP1/WT	0		DCD	anti-HA(#Ab2): HA-AJAP1/WT	0.15398
DCE1	anti-HA(#Ab1): HA-AJAP1/WT	0		DCE1	anti-HA(#Ab2): HA-AJAP1/WT	0
DCE2	anti-HA(#Ab1): HA-AJAP1/WT	0		DCE2	anti-HA(#Ab2): HA-AJAP1/WT	0
DCLK1	anti-HA(#Ab1): HA-AJAP1/WT	0		DCLK1	anti-HA(#Ab2): HA-AJAP1/WT	0
DCLK2	anti-HA(#Ab1): HA-AJAP1/WT	0		DCLK2	anti-HA(#Ab2): HA-AJAP1/WT	0
DCMC	anti-HA(#Ab1): HA-AJAP1/WT	0		DCMC	anti-HA(#Ab2): HA-AJAP1/WT	0
DCTN1	anti-HA(#Ab1): HA-AJAP1/WT	0		DCTN1	anti-HA(#Ab2): HA-AJAP1/WT	0
DCTN2	anti-HA(#Ab1): HA-AJAP1/WT	0		DCTN2	anti-HA(#Ab2): HA-AJAP1/WT	0
DCTN3	anti-HA(#Ab1): HA-AJAP1/WT	0		DCTN3	anti-HA(#Ab2): HA-AJAP1/WT	0
DCTN4	anti-HA(#Ab1): HA-AJAP1/WT	0		DCTN4	anti-HA(#Ab2): HA-AJAP1/WT	0
DDB1	anti-HA(#Ab1): HA-AJAP1/WT	0.0085496		DDB1	anti-HA(#Ab2): HA-AJAP1/WT	0
DDX1	anti-HA(#Ab1): HA-AJAP1/WT	0		DDX1	anti-HA(#Ab2): HA-AJAP1/WT	0
DDX3X	anti-HA(#Ab1): HA-AJAP1/WT	0		DDX3X	anti-HA(#Ab2): HA-AJAP1/WT	0
DDX41	anti-HA(#Ab1): HA-AJAP1/WT	0.040945		DDX41	anti-HA(#Ab2): HA-AJAP1/WT	0.048139
DDX5	anti-HA(#Ab1): HA-AJAP1/WT	0.076173		DDX5	anti-HA(#Ab2): HA-AJAP1/WT	0
DECR2	anti-HA(#Ab1): HA-AJAP1/WT	0		DECR2	anti-HA(#Ab2): HA-AJAP1/WT	0
DEGPL	anti-HA(#Ab1): HA-AJAP1/WT	0		DEGPL	anti-HA(#Ab2): HA-AJAP1/WT	0
DEND	anti-HA(#Ab1): HA-AJAP1/WT	0		DEND	anti-HA(#Ab2): HA-AJAP1/WT	0
DER	anti-HA(#Ab1): HA-AJAP1/WT	0		DER	anti-HA(#Ab2): HA-AJAP1/WT	0
DESP	anti-HA(#Ab1): HA-AJAP1/WT	0.048797		DESP	anti-HA(#Ab2): HA-AJAP1/WT	0.094048
DGKB	anti-HA(#Ab1): HA-AJAP1/WT	0		DGKB	anti-HA(#Ab2): HA-AJAP1/WT	0
DGKE	anti-HA(#Ab1): HA-AJAP1/WT	0.22991		DGKE	anti-HA(#Ab2): HA-AJAP1/WT	0
DGKI	anti-HA(#Ab1): HA-AJAP1/WT	0		DGKI	anti-HA(#Ab2): HA-AJAP1/WT	0
DHAS	anti-HA(#Ab1): HA-AJAP1/WT	0		DHAS	anti-HA(#Ab2): HA-AJAP1/WT	0
DHB12	anti-HA(#Ab1): HA-AJAP1/WT	0		DHB12	anti-HA(#Ab2): HA-AJAP1/WT	0
DHB4	anti-HA(#Ab1): HA-AJAP1/WT	0		DHB4	anti-HA(#Ab2): HA-AJAP1/WT	0
DHCR7	anti-HA(#Ab1): HA-AJAP1/WT	0		DHCR7	anti-HA(#Ab2): HA-AJAP1/WT	0
DHE2	anti-HA(#Ab1): HA-AJAP1/WT	0		DHE2	anti-HA(#Ab2): HA-AJAP1/WT	0
DHE3	anti-HA(#Ab1): HA-AJAP1/WT	0		DHE3	anti-HA(#Ab2): HA-AJAP1/WT	0
DHOM	anti-HA(#Ab1): HA-AJAP1/WT	0		DHOM	anti-HA(#Ab2): HA-AJAP1/WT	0
DHX30	anti-HA(#Ab1): HA-AJAP1/WT	0		DHX30	anti-HA(#Ab2): HA-AJAP1/WT	0
DHX36	anti-HA(#Ab1): HA-AJAP1/WT	0		DHX36	anti-HA(#Ab2): HA-AJAP1/WT	0
DHX9	anti-HA(#Ab1): HA-AJAP1/WT	0		DHX9	anti-HA(#Ab2): HA-AJAP1/WT	0
DIC	anti-HA(#Ab1): HA-AJAP1/WT	0		DIC	anti-HA(#Ab2): HA-AJAP1/WT	0
DIRA2	anti-HA(#Ab1): HA-AJAP1/WT	0.18042		DIRA2	anti-HA(#Ab2): HA-AJAP1/WT	0
DJB11	anti-HA(#Ab1): HA-AJAP1/WT	0		DJB11	anti-HA(#Ab2): HA-AJAP1/WT	0
DJB12	anti-HA(#Ab1): HA-AJAP1/WT	0		DJB12	anti-HA(#Ab2): HA-AJAP1/WT	0
DJC11	anti-HA(#Ab1): HA-AJAP1/WT	0		DJC11	anti-HA(#Ab2): HA-AJAP1/WT	0
DJC13	anti-HA(#Ab1): HA-AJAP1/WT	0		DJC13	anti-HA(#Ab2): HA-AJAP1/WT	0
DJC16	anti-HA(#Ab1): HA-AJAP1/WT	0		DJC16	anti-HA(#Ab2): HA-AJAP1/WT	0
DLDH2	anti-HA(#Ab1): HA-AJAP1/WT	0		DLDH2	anti-HA(#Ab2): HA-AJAP1/WT	0
DLDH	anti-HA(#Ab1): HA-AJAP1/WT	0		DLDH	anti-HA(#Ab2): HA-AJAP1/WT	0
DLG1	anti-HA(#Ab1): HA-AJAP1/WT	0		DLG1	anti-HA(#Ab2): HA-AJAP1/WT	0
DLG2	anti-HA(#Ab1): HA-AJAP1/WT	0		DLG2	anti-HA(#Ab2): HA-AJAP1/WT	0
DLG3	anti-HA(#Ab1): HA-AJAP1/WT	0.062266		DLG3	anti-HA(#Ab2): HA-AJAP1/WT	0
DLG4	anti-HA(#Ab1): HA-AJAP1/WT	0.13628		DLG4	anti-HA(#Ab2): HA-AJAP1/WT	0
DLGP1	anti-HA(#Ab1): HA-AJAP1/WT	0		DLGP1	anti-HA(#Ab2): HA-AJAP1/WT	0
DLGP2	anti-HA(#Ab1): HA-AJAP1/WT	0		DLGP2	anti-HA(#Ab2): HA-AJAP1/WT	0
DLGP3	anti-HA(#Ab1): HA-AJAP1/WT	0		DLGP3	anti-HA(#Ab2): HA-AJAP1/WT	0
DLGP4	anti-HA(#Ab1): HA-AJAP1/WT	0		DLGP4	anti-HA(#Ab2): HA-AJAP1/WT	0
DMD	anti-HA(#Ab1): HA-AJAP1/WT	0		DMD	anti-HA(#Ab2): HA-AJAP1/WT	0
DMWD	anti-HA(#Ab1): HA-AJAP1/WT	0		DMWD	anti-HA(#Ab2): HA-AJAP1/WT	0
DMXL1	anti-HA(#Ab1): HA-AJAP1/WT	0		DMXL1	anti-HA(#Ab2): HA-AJAP1/WT	0
DMXL2	anti-HA(#Ab1): HA-AJAP1/WT	0		DMXL2	anti-HA(#Ab2): HA-AJAP1/WT	0
DNAA	anti-HA(#Ab1): HA-AJAP1/WT	0		DNAA	anti-HA(#Ab2): HA-AJAP1/WT	0
DNAJ	anti-HA(#Ab1): HA-AJAP1/WT	0		DNAJ	anti-HA(#Ab2): HA-AJAP1/WT	0
DNAK	anti-HA(#Ab1): HA-AJAP1/WT	0		DNAK	anti-HA(#Ab2): HA-AJAP1/WT	0
DNJA1	anti-HA(#Ab1): HA-AJAP1/WT	0		DNJA1	anti-HA(#Ab2): HA-AJAP1/WT	0
DNJA2	anti-HA(#Ab1): HA-AJAP1/WT	0		DNJA2	anti-HA(#Ab2): HA-AJAP1/WT	0
DNJA3	anti-HA(#Ab1): HA-AJAP1/WT	0		DNJA3	anti-HA(#Ab2): HA-AJAP1/WT	0
DNJA4	anti-HA(#Ab1): HA-AJAP1/WT	0		DNJA4	anti-HA(#Ab2): HA-AJAP1/WT	0
DNJB2	anti-HA(#Ab1): HA-AJAP1/WT	0		DNJB2	anti-HA(#Ab2): HA-AJAP1/WT	0
DNJB6	anti-HA(#Ab1): HA-AJAP1/WT	0		DNJB6	anti-HA(#Ab2): HA-AJAP1/WT	0
DNJC5	anti-HA(#Ab1): HA-AJAP1/WT	0.008399		DNJC5	anti-HA(#Ab2): HA-AJAP1/WT	0
DNLJ	anti-HA(#Ab1): HA-AJAP1/WT	0		DNLJ	anti-HA(#Ab2): HA-AJAP1/WT	0
DNM1L	anti-HA(#Ab1): HA-AJAP1/WT	0		DNM1L	anti-HA(#Ab2): HA-AJAP1/WT	0
DOCK3	anti-HA(#Ab1): HA-AJAP1/WT	0		DOCK3	anti-HA(#Ab2): HA-AJAP1/WT	0
DOCK4	anti-HA(#Ab1): HA-AJAP1/WT	0		DOCK4	anti-HA(#Ab2): HA-AJAP1/WT	0
DOCK7	anti-HA(#Ab1): HA-AJAP1/WT	0		DOCK7	anti-HA(#Ab2): HA-AJAP1/WT	0
DPM1	anti-HA(#Ab1): HA-AJAP1/WT	0		DPM1	anti-HA(#Ab2): HA-AJAP1/WT	0
DPO1	anti-HA(#Ab1): HA-AJAP1/WT	0		DPO1	anti-HA(#Ab2): HA-AJAP1/WT	0
DPO3A	anti-HA(#Ab1): HA-AJAP1/WT	0		DPO3A	anti-HA(#Ab2): HA-AJAP1/WT	0
DPO3B	anti-HA(#Ab1): HA-AJAP1/WT	0		DPO3B	anti-HA(#Ab2): HA-AJAP1/WT	0
DPP10	anti-HA(#Ab1): HA-AJAP1/WT	0.011143		DPP10	anti-HA(#Ab2): HA-AJAP1/WT	0
DPP6	anti-HA(#Ab1): HA-AJAP1/WT	0		DPP6	anti-HA(#Ab2): HA-AJAP1/WT	0.037245
DPYL1	anti-HA(#Ab1): HA-AJAP1/WT	0		DPYL1	anti-HA(#Ab2): HA-AJAP1/WT	0
DPYL2	anti-HA(#Ab1): HA-AJAP1/WT	0.081428		DPYL2	anti-HA(#Ab2): HA-AJAP1/WT	0.12255
DPYL3	anti-HA(#Ab1): HA-AJAP1/WT	0		DPYL3	anti-HA(#Ab2): HA-AJAP1/WT	0
DR9C7	anti-HA(#Ab1): HA-AJAP1/WT	0.0046084		DR9C7	anti-HA(#Ab2): HA-AJAP1/WT	0
DREB	anti-HA(#Ab1): HA-AJAP1/WT	0		DREB	anti-HA(#Ab2): HA-AJAP1/WT	0
DRS7B	anti-HA(#Ab1): HA-AJAP1/WT	0		DRS7B	anti-HA(#Ab2): HA-AJAP1/WT	0
DSC1	anti-HA(#Ab1): HA-AJAP1/WT	0		DSC1	anti-HA(#Ab2): HA-AJAP1/WT	0.1831
DSC3	anti-HA(#Ab1): HA-AJAP1/WT	0.023712		DSC3	anti-HA(#Ab2): HA-AJAP1/WT	0
DSG1	anti-HA(#Ab1): HA-AJAP1/WT	0		DSG1	anti-HA(#Ab2): HA-AJAP1/WT	0.15714
DTNA	anti-HA(#Ab1): HA-AJAP1/WT	0		DTNA	anti-HA(#Ab2): HA-AJAP1/WT	0
DTX3L	anti-HA(#Ab1): HA-AJAP1/WT	0		DTX3L	anti-HA(#Ab2): HA-AJAP1/WT	0
DYH2	anti-HA(#Ab1): HA-AJAP1/WT	0		DYH2	anti-HA(#Ab2): HA-AJAP1/WT	0
DYHC1	anti-HA(#Ab1): HA-AJAP1/WT	0		DYHC1	anti-HA(#Ab2): HA-AJAP1/WT	0
DYHC	anti-HA(#Ab1): HA-AJAP1/WT	0		DYHC	anti-HA(#Ab2): HA-AJAP1/WT	0
DYL1	anti-HA(#Ab1): HA-AJAP1/WT	0		DYL1	anti-HA(#Ab2): HA-AJAP1/WT	0
DYN1	anti-HA(#Ab1): HA-AJAP1/WT	0.0024462		DYN1	anti-HA(#Ab2): HA-AJAP1/WT	0.026083
DYN3	anti-HA(#Ab1): HA-AJAP1/WT	0		DYN3	anti-HA(#Ab2): HA-AJAP1/WT	0
DYR1A	anti-HA(#Ab1): HA-AJAP1/WT	0		DYR1A	anti-HA(#Ab2): HA-AJAP1/WT	0
DYST	anti-HA(#Ab1): HA-AJAP1/WT	0.0018372		DYST	anti-HA(#Ab2): HA-AJAP1/WT	0
DZAN1	anti-HA(#Ab1): HA-AJAP1/WT	0		DZAN1	anti-HA(#Ab2): HA-AJAP1/WT	0
DZI1L	anti-HA(#Ab1): HA-AJAP1/WT	0		DZI1L	anti-HA(#Ab2): HA-AJAP1/WT	0.16704
E41L1	anti-HA(#Ab1): HA-AJAP1/WT	0		E41L1	anti-HA(#Ab2): HA-AJAP1/WT	0
E41L2	anti-HA(#Ab1): HA-AJAP1/WT	0		E41L2	anti-HA(#Ab2): HA-AJAP1/WT	0
E41L3	anti-HA(#Ab1): HA-AJAP1/WT	0.18507		E41L3	anti-HA(#Ab2): HA-AJAP1/WT	0
EAA1	anti-HA(#Ab1): HA-AJAP1/WT	0.028854		EAA1	anti-HA(#Ab2): HA-AJAP1/WT	0
EAA2	anti-HA(#Ab1): HA-AJAP1/WT	0.068291		EAA2	anti-HA(#Ab2): HA-AJAP1/WT	0.011311
EAA4	anti-HA(#Ab1): HA-AJAP1/WT	0		EAA4	anti-HA(#Ab2): HA-AJAP1/WT	0
ECHA	anti-HA(#Ab1): HA-AJAP1/WT	0		ECHA	anti-HA(#Ab2): HA-AJAP1/WT	0
ECHB	anti-HA(#Ab1): HA-AJAP1/WT	0		ECHB	anti-HA(#Ab2): HA-AJAP1/WT	0
ECHM	anti-HA(#Ab1): HA-AJAP1/WT	0		ECHM	anti-HA(#Ab2): HA-AJAP1/WT	0
ECM1	anti-HA(#Ab1): HA-AJAP1/WT	0		ECM1	anti-HA(#Ab2): HA-AJAP1/WT	0
EF1A1	anti-HA(#Ab1): HA-AJAP1/WT	0		EF1A1	anti-HA(#Ab2): HA-AJAP1/WT	0
EF1A2	anti-HA(#Ab1): HA-AJAP1/WT	0.23343		EF1A2	anti-HA(#Ab2): HA-AJAP1/WT	0
EF1B	anti-HA(#Ab1): HA-AJAP1/WT	0		EF1B	anti-HA(#Ab2): HA-AJAP1/WT	0
EF1D	anti-HA(#Ab1): HA-AJAP1/WT	0		EF1D	anti-HA(#Ab2): HA-AJAP1/WT	0
EF1G	anti-HA(#Ab1): HA-AJAP1/WT	0		EF1G	anti-HA(#Ab2): HA-AJAP1/WT	0
EF2	anti-HA(#Ab1): HA-AJAP1/WT	0		EF2	anti-HA(#Ab2): HA-AJAP1/WT	0
EFG	anti-HA(#Ab1): HA-AJAP1/WT	0		EFG	anti-HA(#Ab2): HA-AJAP1/WT	0
EFHD2	anti-HA(#Ab1): HA-AJAP1/WT	0		EFHD2	anti-HA(#Ab2): HA-AJAP1/WT	0
EFP	anti-HA(#Ab1): HA-AJAP1/WT	0.1549		EFP	anti-HA(#Ab2): HA-AJAP1/WT	0
EFR3B	anti-HA(#Ab1): HA-AJAP1/WT	0		EFR3B	anti-HA(#Ab2): HA-AJAP1/WT	0
EFTS	anti-HA(#Ab1): HA-AJAP1/WT	0		EFTS	anti-HA(#Ab2): HA-AJAP1/WT	0
EFTU	anti-HA(#Ab1): HA-AJAP1/WT	0.003387		EFTU	anti-HA(#Ab2): HA-AJAP1/WT	0
EHD1	anti-HA(#Ab1): HA-AJAP1/WT	0		EHD1	anti-HA(#Ab2): HA-AJAP1/WT	0
ELAV1	anti-HA(#Ab1): HA-AJAP1/WT	0		ELAV1	anti-HA(#Ab2): HA-AJAP1/WT	0
ELAV2	anti-HA(#Ab1): HA-AJAP1/WT	0		ELAV2	anti-HA(#Ab2): HA-AJAP1/WT	0
ELAV3	anti-HA(#Ab1): HA-AJAP1/WT	0		ELAV3	anti-HA(#Ab2): HA-AJAP1/WT	0
ELAV4	anti-HA(#Ab1): HA-AJAP1/WT	0		ELAV4	anti-HA(#Ab2): HA-AJAP1/WT	0
ELMO1	anti-HA(#Ab1): HA-AJAP1/WT	0		ELMO1	anti-HA(#Ab2): HA-AJAP1/WT	0
ELMO2	anti-HA(#Ab1): HA-AJAP1/WT	0		ELMO2	anti-HA(#Ab2): HA-AJAP1/WT	0
EMC2	anti-HA(#Ab1): HA-AJAP1/WT	0		EMC2	anti-HA(#Ab2): HA-AJAP1/WT	0
ENAH	anti-HA(#Ab1): HA-AJAP1/WT	0		ENAH	anti-HA(#Ab2): HA-AJAP1/WT	0
ENGB	anti-HA(#Ab1): HA-AJAP1/WT	0		ENGB	anti-HA(#Ab2): HA-AJAP1/WT	0
ENOA	anti-HA(#Ab1): HA-AJAP1/WT	0.0034554		ENOA	anti-HA(#Ab2): HA-AJAP1/WT	0.1516
ENO	anti-HA(#Ab1): HA-AJAP1/WT	0		ENO	anti-HA(#Ab2): HA-AJAP1/WT	0
EP15R	anti-HA(#Ab1): HA-AJAP1/WT	0		EP15R	anti-HA(#Ab2): HA-AJAP1/WT	0
EPS15	anti-HA(#Ab1): HA-AJAP1/WT	0		EPS15	anti-HA(#Ab2): HA-AJAP1/WT	0
ERBIN	anti-HA(#Ab1): HA-AJAP1/WT	0		ERBIN	anti-HA(#Ab2): HA-AJAP1/WT	0
ERC2	anti-HA(#Ab1): HA-AJAP1/WT	0		ERC2	anti-HA(#Ab2): HA-AJAP1/WT	0.52174
ETFA	anti-HA(#Ab1): HA-AJAP1/WT	0		ETFA	anti-HA(#Ab2): HA-AJAP1/WT	0
ETFB	anti-HA(#Ab1): HA-AJAP1/WT	0		ETFB	anti-HA(#Ab2): HA-AJAP1/WT	0
ETFD	anti-HA(#Ab1): HA-AJAP1/WT	0		ETFD	anti-HA(#Ab2): HA-AJAP1/WT	0
EWS	anti-HA(#Ab1): HA-AJAP1/WT	0		EWS	anti-HA(#Ab2): HA-AJAP1/WT	0
EX3	anti-HA(#Ab1): HA-AJAP1/WT	0		EX3	anti-HA(#Ab2): HA-AJAP1/WT	0
EXD2	anti-HA(#Ab1): HA-AJAP1/WT	0		EXD2	anti-HA(#Ab2): HA-AJAP1/WT	0
EXOG	anti-HA(#Ab1): HA-AJAP1/WT	0		EXOG	anti-HA(#Ab2): HA-AJAP1/WT	0
F120A	anti-HA(#Ab1): HA-AJAP1/WT	0.03127		F120A	anti-HA(#Ab2): HA-AJAP1/WT	0
F120C	anti-HA(#Ab1): HA-AJAP1/WT	0		F120C	anti-HA(#Ab2): HA-AJAP1/WT	0
F126B	anti-HA(#Ab1): HA-AJAP1/WT	0		F126B	anti-HA(#Ab2): HA-AJAP1/WT	0
F16PA	anti-HA(#Ab1): HA-AJAP1/WT	0		F16PA	anti-HA(#Ab2): HA-AJAP1/WT	0
F1712	anti-HA(#Ab1): HA-AJAP1/WT	0		F1712	anti-HA(#Ab2): HA-AJAP1/WT	0
F171B	anti-HA(#Ab1): HA-AJAP1/WT	0		F171B	anti-HA(#Ab2): HA-AJAP1/WT	0
FA81A	anti-HA(#Ab1): HA-AJAP1/WT	0		FA81A	anti-HA(#Ab2): HA-AJAP1/WT	0
FA98A	anti-HA(#Ab1): HA-AJAP1/WT	0		FA98A	anti-HA(#Ab2): HA-AJAP1/WT	0
FA98B	anti-HA(#Ab1): HA-AJAP1/WT	0		FA98B	anti-HA(#Ab2): HA-AJAP1/WT	0
FABA	anti-HA(#Ab1): HA-AJAP1/WT	0		FABA	anti-HA(#Ab2): HA-AJAP1/WT	0
FABB	anti-HA(#Ab1): HA-AJAP1/WT	0		FABB	anti-HA(#Ab2): HA-AJAP1/WT	0
FABG	anti-HA(#Ab1): HA-AJAP1/WT	0		FABG	anti-HA(#Ab2): HA-AJAP1/WT	0
FABP5	anti-HA(#Ab1): HA-AJAP1/WT	0.073286		FABP5	anti-HA(#Ab2): HA-AJAP1/WT	0.23327
FABV	anti-HA(#Ab1): HA-AJAP1/WT	0		FABV	anti-HA(#Ab2): HA-AJAP1/WT	0
FABZ	anti-HA(#Ab1): HA-AJAP1/WT	0		FABZ	anti-HA(#Ab2): HA-AJAP1/WT	0
FACR1	anti-HA(#Ab1): HA-AJAP1/WT	0		FACR1	anti-HA(#Ab2): HA-AJAP1/WT	0
FADA	anti-HA(#Ab1): HA-AJAP1/WT	0		FADA	anti-HA(#Ab2): HA-AJAP1/WT	0
FADB	anti-HA(#Ab1): HA-AJAP1/WT	0		FADB	anti-HA(#Ab2): HA-AJAP1/WT	0
FAK2	anti-HA(#Ab1): HA-AJAP1/WT	0		FAK2	anti-HA(#Ab2): HA-AJAP1/WT	0
FARP1	anti-HA(#Ab1): HA-AJAP1/WT	0		FARP1	anti-HA(#Ab2): HA-AJAP1/WT	0
FAS	anti-HA(#Ab1): HA-AJAP1/WT	0		FAS	anti-HA(#Ab2): HA-AJAP1/WT	0
FBSP1	anti-HA(#Ab1): HA-AJAP1/WT	0		FBSP1	anti-HA(#Ab2): HA-AJAP1/WT	0
FBX41	anti-HA(#Ab1): HA-AJAP1/WT	0		FBX41	anti-HA(#Ab2): HA-AJAP1/WT	0
FBX50	anti-HA(#Ab1): HA-AJAP1/WT	0		FBX50	anti-HA(#Ab2): HA-AJAP1/WT	0.089582
FHL1	anti-HA(#Ab1): HA-AJAP1/WT	0		FHL1	anti-HA(#Ab2): HA-AJAP1/WT	0
FIBA	anti-HA(#Ab1): HA-AJAP1/WT	0		FIBA	anti-HA(#Ab2): HA-AJAP1/WT	0
FIBB	anti-HA(#Ab1): HA-AJAP1/WT	0		FIBB	anti-HA(#Ab2): HA-AJAP1/WT	0
FIBG	anti-HA(#Ab1): HA-AJAP1/WT	0		FIBG	anti-HA(#Ab2): HA-AJAP1/WT	0
FILA2	anti-HA(#Ab1): HA-AJAP1/WT	0		FILA2	anti-HA(#Ab2): HA-AJAP1/WT	0.10979
FILA	anti-HA(#Ab1): HA-AJAP1/WT	0.030332		FILA	anti-HA(#Ab2): HA-AJAP1/WT	0.10586
FINC	anti-HA(#Ab1): HA-AJAP1/WT	0		FINC	anti-HA(#Ab2): HA-AJAP1/WT	0
FLOT1	anti-HA(#Ab1): HA-AJAP1/WT	0		FLOT1	anti-HA(#Ab2): HA-AJAP1/WT	0
FLOT2	anti-HA(#Ab1): HA-AJAP1/WT	0		FLOT2	anti-HA(#Ab2): HA-AJAP1/WT	0
FMNL1	anti-HA(#Ab1): HA-AJAP1/WT	0		FMNL1	anti-HA(#Ab2): HA-AJAP1/WT	0
FMNL2	anti-HA(#Ab1): HA-AJAP1/WT	0		FMNL2	anti-HA(#Ab2): HA-AJAP1/WT	0
FMR1	anti-HA(#Ab1): HA-AJAP1/WT	0		FMR1	anti-HA(#Ab2): HA-AJAP1/WT	0
FMT	anti-HA(#Ab1): HA-AJAP1/WT	0		FMT	anti-HA(#Ab2): HA-AJAP1/WT	0
FRY	anti-HA(#Ab1): HA-AJAP1/WT	0		FRY	anti-HA(#Ab2): HA-AJAP1/WT	0
FTSA	anti-HA(#Ab1): HA-AJAP1/WT	0		FTSA	anti-HA(#Ab2): HA-AJAP1/WT	0
FTSH2	anti-HA(#Ab1): HA-AJAP1/WT	0		FTSH2	anti-HA(#Ab2): HA-AJAP1/WT	0
FTSZ	anti-HA(#Ab1): HA-AJAP1/WT	0		FTSZ	anti-HA(#Ab2): HA-AJAP1/WT	0
FUMC	anti-HA(#Ab1): HA-AJAP1/WT	0		FUMC	anti-HA(#Ab2): HA-AJAP1/WT	0
FUR	anti-HA(#Ab1): HA-AJAP1/WT	0		FUR	anti-HA(#Ab2): HA-AJAP1/WT	0
FUS	anti-HA(#Ab1): HA-AJAP1/WT	0		FUS	anti-HA(#Ab2): HA-AJAP1/WT	0
FXR1	anti-HA(#Ab1): HA-AJAP1/WT	0		FXR1	anti-HA(#Ab2): HA-AJAP1/WT	0
FXR2	anti-HA(#Ab1): HA-AJAP1/WT	0		FXR2	anti-HA(#Ab2): HA-AJAP1/WT	0
FYCO1	anti-HA(#Ab1): HA-AJAP1/WT	0		FYCO1	anti-HA(#Ab2): HA-AJAP1/WT	0
G3BP1	anti-HA(#Ab1): HA-AJAP1/WT	0		G3BP1	anti-HA(#Ab2): HA-AJAP1/WT	0
G3BP2	anti-HA(#Ab1): HA-AJAP1/WT	0		G3BP2	anti-HA(#Ab2): HA-AJAP1/WT	0
G3P	anti-HA(#Ab1): HA-AJAP1/WT	0.092294		G3P	anti-HA(#Ab2): HA-AJAP1/WT	0.053069
G6PI	anti-HA(#Ab1): HA-AJAP1/WT	0		G6PI	anti-HA(#Ab2): HA-AJAP1/WT	0
GABR1	anti-HA(#Ab1): HA-AJAP1/WT	0.48915		GABR1	anti-HA(#Ab2): HA-AJAP1/WT	0.67194
GABR2	anti-HA(#Ab1): HA-AJAP1/WT	0.76559		GABR2	anti-HA(#Ab2): HA-AJAP1/WT	0.73757
GABT	anti-HA(#Ab1): HA-AJAP1/WT	0		GABT	anti-HA(#Ab2): HA-AJAP1/WT	0
GACA	anti-HA(#Ab1): HA-AJAP1/WT	0		GACA	anti-HA(#Ab2): HA-AJAP1/WT	0
GALC	anti-HA(#Ab1): HA-AJAP1/WT	0		GALC	anti-HA(#Ab2): HA-AJAP1/WT	0
GALU2	anti-HA(#Ab1): HA-AJAP1/WT	0		GALU2	anti-HA(#Ab2): HA-AJAP1/WT	0
GAP2	anti-HA(#Ab1): HA-AJAP1/WT	0		GAP2	anti-HA(#Ab2): HA-AJAP1/WT	0
GAR1	anti-HA(#Ab1): HA-AJAP1/WT	0		GAR1	anti-HA(#Ab2): HA-AJAP1/WT	0
GATA	anti-HA(#Ab1): HA-AJAP1/WT	0		GATA	anti-HA(#Ab2): HA-AJAP1/WT	0
GATB	anti-HA(#Ab1): HA-AJAP1/WT	0		GATB	anti-HA(#Ab2): HA-AJAP1/WT	0
GBB1	anti-HA(#Ab1): HA-AJAP1/WT	0		GBB1	anti-HA(#Ab2): HA-AJAP1/WT	0
GBB2	anti-HA(#Ab1): HA-AJAP1/WT	0		GBB2	anti-HA(#Ab2): HA-AJAP1/WT	0.028439
GBRA1	anti-HA(#Ab1): HA-AJAP1/WT	0.042461		GBRA1	anti-HA(#Ab2): HA-AJAP1/WT	0
GBRA2	anti-HA(#Ab1): HA-AJAP1/WT	0		GBRA2	anti-HA(#Ab2): HA-AJAP1/WT	0
GBRA3	anti-HA(#Ab1): HA-AJAP1/WT	0		GBRA3	anti-HA(#Ab2): HA-AJAP1/WT	0
GBRB1	anti-HA(#Ab1): HA-AJAP1/WT	0		GBRB1	anti-HA(#Ab2): HA-AJAP1/WT	0
GBRB2	anti-HA(#Ab1): HA-AJAP1/WT	0		GBRB2	anti-HA(#Ab2): HA-AJAP1/WT	0
GBRB3	anti-HA(#Ab1): HA-AJAP1/WT	0		GBRB3	anti-HA(#Ab2): HA-AJAP1/WT	0
GBRD	anti-HA(#Ab1): HA-AJAP1/WT	0		GBRD	anti-HA(#Ab2): HA-AJAP1/WT	0
GBRG2	anti-HA(#Ab1): HA-AJAP1/WT	0		GBRG2	anti-HA(#Ab2): HA-AJAP1/WT	0
GCP2	anti-HA(#Ab1): HA-AJAP1/WT	0		GCP2	anti-HA(#Ab2): HA-AJAP1/WT	0
GCP3	anti-HA(#Ab1): HA-AJAP1/WT	0		GCP3	anti-HA(#Ab2): HA-AJAP1/WT	0
GCSH2	anti-HA(#Ab1): HA-AJAP1/WT	0		GCSH2	anti-HA(#Ab2): HA-AJAP1/WT	0
GCSP1	anti-HA(#Ab1): HA-AJAP1/WT	0		GCSP1	anti-HA(#Ab2): HA-AJAP1/WT	0
GCSP	anti-HA(#Ab1): HA-AJAP1/WT	0.083234		GCSP	anti-HA(#Ab2): HA-AJAP1/WT	0
GCST	anti-HA(#Ab1): HA-AJAP1/WT	0		GCST	anti-HA(#Ab2): HA-AJAP1/WT	0
GDC	anti-HA(#Ab1): HA-AJAP1/WT	0		GDC	anti-HA(#Ab2): HA-AJAP1/WT	0
GELS	anti-HA(#Ab1): HA-AJAP1/WT	0		GELS	anti-HA(#Ab2): HA-AJAP1/WT	0
GEPH	anti-HA(#Ab1): HA-AJAP1/WT	0.23508		GEPH	anti-HA(#Ab2): HA-AJAP1/WT	0.16124
GFAP	anti-HA(#Ab1): HA-AJAP1/WT	0		GFAP	anti-HA(#Ab2): HA-AJAP1/WT	0
GFPT1	anti-HA(#Ab1): HA-AJAP1/WT	0		GFPT1	anti-HA(#Ab2): HA-AJAP1/WT	0
GGCT	anti-HA(#Ab1): HA-AJAP1/WT	0		GGCT	anti-HA(#Ab2): HA-AJAP1/WT	0.10852
GGH	anti-HA(#Ab1): HA-AJAP1/WT	0		GGH	anti-HA(#Ab2): HA-AJAP1/WT	0
GGYF2	anti-HA(#Ab1): HA-AJAP1/WT	0		GGYF2	anti-HA(#Ab2): HA-AJAP1/WT	0
GHC1	anti-HA(#Ab1): HA-AJAP1/WT	0.022662		GHC1	anti-HA(#Ab2): HA-AJAP1/WT	0
GHC2	anti-HA(#Ab1): HA-AJAP1/WT	0		GHC2	anti-HA(#Ab2): HA-AJAP1/WT	0
GIT1	anti-HA(#Ab1): HA-AJAP1/WT	0		GIT1	anti-HA(#Ab2): HA-AJAP1/WT	0
GLCAL	anti-HA(#Ab1): HA-AJAP1/WT	0		GLCAL	anti-HA(#Ab2): HA-AJAP1/WT	0
GLGB	anti-HA(#Ab1): HA-AJAP1/WT	0		GLGB	anti-HA(#Ab2): HA-AJAP1/WT	0
GLMM	anti-HA(#Ab1): HA-AJAP1/WT	0		GLMM	anti-HA(#Ab2): HA-AJAP1/WT	0
GLMS	anti-HA(#Ab1): HA-AJAP1/WT	0		GLMS	anti-HA(#Ab2): HA-AJAP1/WT	0
GLMU	anti-HA(#Ab1): HA-AJAP1/WT	0		GLMU	anti-HA(#Ab2): HA-AJAP1/WT	0
GLN1B	anti-HA(#Ab1): HA-AJAP1/WT	0		GLN1B	anti-HA(#Ab2): HA-AJAP1/WT	0
GLNA	anti-HA(#Ab1): HA-AJAP1/WT	0.024089		GLNA	anti-HA(#Ab2): HA-AJAP1/WT	0.070118
GLNB	anti-HA(#Ab1): HA-AJAP1/WT	0		GLNB	anti-HA(#Ab2): HA-AJAP1/WT	0
GLO2	anti-HA(#Ab1): HA-AJAP1/WT	0		GLO2	anti-HA(#Ab2): HA-AJAP1/WT	0
GLPK	anti-HA(#Ab1): HA-AJAP1/WT	0		GLPK	anti-HA(#Ab2): HA-AJAP1/WT	0
GLRA1	anti-HA(#Ab1): HA-AJAP1/WT	0		GLRA1	anti-HA(#Ab2): HA-AJAP1/WT	0
GLRA2	anti-HA(#Ab1): HA-AJAP1/WT	0		GLRA2	anti-HA(#Ab2): HA-AJAP1/WT	0
GLRB	anti-HA(#Ab1): HA-AJAP1/WT	0		GLRB	anti-HA(#Ab2): HA-AJAP1/WT	0
GLRX1	anti-HA(#Ab1): HA-AJAP1/WT	0		GLRX1	anti-HA(#Ab2): HA-AJAP1/WT	0
GLSK	anti-HA(#Ab1): HA-AJAP1/WT	0		GLSK	anti-HA(#Ab2): HA-AJAP1/WT	0
GLYA1	anti-HA(#Ab1): HA-AJAP1/WT	0		GLYA1	anti-HA(#Ab2): HA-AJAP1/WT	0
GLYA2	anti-HA(#Ab1): HA-AJAP1/WT	0		GLYA2	anti-HA(#Ab2): HA-AJAP1/WT	0
GLYA	anti-HA(#Ab1): HA-AJAP1/WT	0		GLYA	anti-HA(#Ab2): HA-AJAP1/WT	0
GNAO	anti-HA(#Ab1): HA-AJAP1/WT	0		GNAO	anti-HA(#Ab2): HA-AJAP1/WT	0.018992
GNAZ	anti-HA(#Ab1): HA-AJAP1/WT	0		GNAZ	anti-HA(#Ab2): HA-AJAP1/WT	0
GNB5	anti-HA(#Ab1): HA-AJAP1/WT	0		GNB5	anti-HA(#Ab2): HA-AJAP1/WT	0
GOGA3	anti-HA(#Ab1): HA-AJAP1/WT	0.027493		GOGA3	anti-HA(#Ab2): HA-AJAP1/WT	0
GP158	anti-HA(#Ab1): HA-AJAP1/WT	0.02907		GP158	anti-HA(#Ab2): HA-AJAP1/WT	0
GP162	anti-HA(#Ab1): HA-AJAP1/WT	0		GP162	anti-HA(#Ab2): HA-AJAP1/WT	0
GPD1L	anti-HA(#Ab1): HA-AJAP1/WT	0		GPD1L	anti-HA(#Ab2): HA-AJAP1/WT	0
GPDA	anti-HA(#Ab1): HA-AJAP1/WT	0		GPDA	anti-HA(#Ab2): HA-AJAP1/WT	0
GPDM	anti-HA(#Ab1): HA-AJAP1/WT	0		GPDM	anti-HA(#Ab2): HA-AJAP1/WT	0
GPM6A	anti-HA(#Ab1): HA-AJAP1/WT	0.42805		GPM6A	anti-HA(#Ab2): HA-AJAP1/WT	0
GPM6B	anti-HA(#Ab1): HA-AJAP1/WT	0		GPM6B	anti-HA(#Ab2): HA-AJAP1/WT	0
GPMI	anti-HA(#Ab1): HA-AJAP1/WT	0		GPMI	anti-HA(#Ab2): HA-AJAP1/WT	0
GRDN	anti-HA(#Ab1): HA-AJAP1/WT	0		GRDN	anti-HA(#Ab2): HA-AJAP1/WT	0
GREA	anti-HA(#Ab1): HA-AJAP1/WT	0		GREA	anti-HA(#Ab2): HA-AJAP1/WT	0
GRIA1	anti-HA(#Ab1): HA-AJAP1/WT	0.015194		GRIA1	anti-HA(#Ab2): HA-AJAP1/WT	0
GRIA2	anti-HA(#Ab1): HA-AJAP1/WT	0		GRIA2	anti-HA(#Ab2): HA-AJAP1/WT	0.029172
GRIA3	anti-HA(#Ab1): HA-AJAP1/WT	0		GRIA3	anti-HA(#Ab2): HA-AJAP1/WT	0
GRID2	anti-HA(#Ab1): HA-AJAP1/WT	0.15204		GRID2	anti-HA(#Ab2): HA-AJAP1/WT	0
GRIN1	anti-HA(#Ab1): HA-AJAP1/WT	0		GRIN1	anti-HA(#Ab2): HA-AJAP1/WT	0
GRIP1	anti-HA(#Ab1): HA-AJAP1/WT	0		GRIP1	anti-HA(#Ab2): HA-AJAP1/WT	0
GRIP2	anti-HA(#Ab1): HA-AJAP1/WT	0		GRIP2	anti-HA(#Ab2): HA-AJAP1/WT	0
GRM1	anti-HA(#Ab1): HA-AJAP1/WT	0		GRM1	anti-HA(#Ab2): HA-AJAP1/WT	0
GRM2	anti-HA(#Ab1): HA-AJAP1/WT	0		GRM2	anti-HA(#Ab2): HA-AJAP1/WT	0
GRM3	anti-HA(#Ab1): HA-AJAP1/WT	0.026685		GRM3	anti-HA(#Ab2): HA-AJAP1/WT	0
GRM4	anti-HA(#Ab1): HA-AJAP1/WT	0		GRM4	anti-HA(#Ab2): HA-AJAP1/WT	0
GRM5	anti-HA(#Ab1): HA-AJAP1/WT	0		GRM5	anti-HA(#Ab2): HA-AJAP1/WT	0
GRM7	anti-HA(#Ab1): HA-AJAP1/WT	0		GRM7	anti-HA(#Ab2): HA-AJAP1/WT	0
GRP1	anti-HA(#Ab1): HA-AJAP1/WT	0		GRP1	anti-HA(#Ab2): HA-AJAP1/WT	0
GRP75	anti-HA(#Ab1): HA-AJAP1/WT	0.025861		GRP75	anti-HA(#Ab2): HA-AJAP1/WT	0.04671
GRPE	anti-HA(#Ab1): HA-AJAP1/WT	0		GRPE	anti-HA(#Ab2): HA-AJAP1/WT	0
GSA	anti-HA(#Ab1): HA-AJAP1/WT	0		GSA	anti-HA(#Ab2): HA-AJAP1/WT	0
GSDMA	anti-HA(#Ab1): HA-AJAP1/WT	0		GSDMA	anti-HA(#Ab2): HA-AJAP1/WT	0.041316
GSHB	anti-HA(#Ab1): HA-AJAP1/WT	0		GSHB	anti-HA(#Ab2): HA-AJAP1/WT	0
GSK3B	anti-HA(#Ab1): HA-AJAP1/WT	0		GSK3B	anti-HA(#Ab2): HA-AJAP1/WT	0
GTF2I	anti-HA(#Ab1): HA-AJAP1/WT	0		GTF2I	anti-HA(#Ab2): HA-AJAP1/WT	0
GTR1	anti-HA(#Ab1): HA-AJAP1/WT	0		GTR1	anti-HA(#Ab2): HA-AJAP1/WT	0
GUAA	anti-HA(#Ab1): HA-AJAP1/WT	0		GUAA	anti-HA(#Ab2): HA-AJAP1/WT	0
GULP1	anti-HA(#Ab1): HA-AJAP1/WT	0		GULP1	anti-HA(#Ab2): HA-AJAP1/WT	0
GYRA	anti-HA(#Ab1): HA-AJAP1/WT	0		GYRA	anti-HA(#Ab2): HA-AJAP1/WT	0
GYRB	anti-HA(#Ab1): HA-AJAP1/WT	0		GYRB	anti-HA(#Ab2): HA-AJAP1/WT	0
H10	anti-HA(#Ab1): HA-AJAP1/WT	0		H10	anti-HA(#Ab2): HA-AJAP1/WT	0
HABP4	anti-HA(#Ab1): HA-AJAP1/WT	0		HABP4	anti-HA(#Ab2): HA-AJAP1/WT	0
HACD3	anti-HA(#Ab1): HA-AJAP1/WT	0		HACD3	anti-HA(#Ab2): HA-AJAP1/WT	0
HAP1	anti-HA(#Ab1): HA-AJAP1/WT	0		HAP1	anti-HA(#Ab2): HA-AJAP1/WT	0
HBA	anti-HA(#Ab1): HA-AJAP1/WT	0.4442		HBA	anti-HA(#Ab2): HA-AJAP1/WT	0
HCD2	anti-HA(#Ab1): HA-AJAP1/WT	0		HCD2	anti-HA(#Ab2): HA-AJAP1/WT	0
HCN2	anti-HA(#Ab1): HA-AJAP1/WT	0		HCN2	anti-HA(#Ab2): HA-AJAP1/WT	0
HDA11	anti-HA(#Ab1): HA-AJAP1/WT	0		HDA11	anti-HA(#Ab2): HA-AJAP1/WT	0
HECAM	anti-HA(#Ab1): HA-AJAP1/WT	0		HECAM	anti-HA(#Ab2): HA-AJAP1/WT	0
HEM2	anti-HA(#Ab1): HA-AJAP1/WT	0		HEM2	anti-HA(#Ab2): HA-AJAP1/WT	0
HERC2	anti-HA(#Ab1): HA-AJAP1/WT	0		HERC2	anti-HA(#Ab2): HA-AJAP1/WT	0
HFQ	anti-HA(#Ab1): HA-AJAP1/WT	0		HFQ	anti-HA(#Ab2): HA-AJAP1/WT	0
HIP1R	anti-HA(#Ab1): HA-AJAP1/WT	0		HIP1R	anti-HA(#Ab2): HA-AJAP1/WT	0
HIS1	anti-HA(#Ab1): HA-AJAP1/WT	0		HIS1	anti-HA(#Ab2): HA-AJAP1/WT	0
HIS4	anti-HA(#Ab1): HA-AJAP1/WT	0		HIS4	anti-HA(#Ab2): HA-AJAP1/WT	0
HIS7	anti-HA(#Ab1): HA-AJAP1/WT	0		HIS7	anti-HA(#Ab2): HA-AJAP1/WT	0
HISZ	anti-HA(#Ab1): HA-AJAP1/WT	0		HISZ	anti-HA(#Ab2): HA-AJAP1/WT	0
HLDE	anti-HA(#Ab1): HA-AJAP1/WT	0		HLDE	anti-HA(#Ab2): HA-AJAP1/WT	0
HMGCL	anti-HA(#Ab1): HA-AJAP1/WT	0		HMGCL	anti-HA(#Ab2): HA-AJAP1/WT	0
HNRH3	anti-HA(#Ab1): HA-AJAP1/WT	0		HNRH3	anti-HA(#Ab2): HA-AJAP1/WT	0
HNRPC	anti-HA(#Ab1): HA-AJAP1/WT	0		HNRPC	anti-HA(#Ab2): HA-AJAP1/WT	0
HNRPK	anti-HA(#Ab1): HA-AJAP1/WT	0		HNRPK	anti-HA(#Ab2): HA-AJAP1/WT	0
HNRPL	anti-HA(#Ab1): HA-AJAP1/WT	0		HNRPL	anti-HA(#Ab2): HA-AJAP1/WT	0
HNRPM	anti-HA(#Ab1): HA-AJAP1/WT	0		HNRPM	anti-HA(#Ab2): HA-AJAP1/WT	0
HNRPQ	anti-HA(#Ab1): HA-AJAP1/WT	0		HNRPQ	anti-HA(#Ab2): HA-AJAP1/WT	0
HNRPR	anti-HA(#Ab1): HA-AJAP1/WT	0		HNRPR	anti-HA(#Ab2): HA-AJAP1/WT	0
HNRPU	anti-HA(#Ab1): HA-AJAP1/WT	0		HNRPU	anti-HA(#Ab2): HA-AJAP1/WT	0.03772
HOME1	anti-HA(#Ab1): HA-AJAP1/WT	0		HOME1	anti-HA(#Ab2): HA-AJAP1/WT	0
HOME3	anti-HA(#Ab1): HA-AJAP1/WT	0		HOME3	anti-HA(#Ab2): HA-AJAP1/WT	0
HORN	anti-HA(#Ab1): HA-AJAP1/WT	0		HORN	anti-HA(#Ab2): HA-AJAP1/WT	0.32139
HPLN1	anti-HA(#Ab1): HA-AJAP1/WT	0		HPLN1	anti-HA(#Ab2): HA-AJAP1/WT	0
HPLN4	anti-HA(#Ab1): HA-AJAP1/WT	0		HPLN4	anti-HA(#Ab2): HA-AJAP1/WT	0
HS12A	anti-HA(#Ab1): HA-AJAP1/WT	0.015306		HS12A	anti-HA(#Ab2): HA-AJAP1/WT	0.050027
HSDL1	anti-HA(#Ab1): HA-AJAP1/WT	0		HSDL1	anti-HA(#Ab2): HA-AJAP1/WT	0
HSLO	anti-HA(#Ab1): HA-AJAP1/WT	0		HSLO	anti-HA(#Ab2): HA-AJAP1/WT	0
HSLU	anti-HA(#Ab1): HA-AJAP1/WT	0		HSLU	anti-HA(#Ab2): HA-AJAP1/WT	0
HSP60	anti-HA(#Ab1): HA-AJAP1/WT	0		HSP60	anti-HA(#Ab2): HA-AJAP1/WT	0
HSP70	anti-HA(#Ab1): HA-AJAP1/WT	0		HSP70	anti-HA(#Ab2): HA-AJAP1/WT	0.030683
HSP72	anti-HA(#Ab1): HA-AJAP1/WT	0		HSP72	anti-HA(#Ab2): HA-AJAP1/WT	0
HSP7C	anti-HA(#Ab1): HA-AJAP1/WT	0.1015		HSP7C	anti-HA(#Ab2): HA-AJAP1/WT	0.15763
HTPG	anti-HA(#Ab1): HA-AJAP1/WT	0		HTPG	anti-HA(#Ab2): HA-AJAP1/WT	0
HTPX	anti-HA(#Ab1): HA-AJAP1/WT	0		HTPX	anti-HA(#Ab2): HA-AJAP1/WT	0
HTRA1	anti-HA(#Ab1): HA-AJAP1/WT	0		HTRA1	anti-HA(#Ab2): HA-AJAP1/WT	0
HTRA2	anti-HA(#Ab1): HA-AJAP1/WT	0		HTRA2	anti-HA(#Ab2): HA-AJAP1/WT	0
HUTH	anti-HA(#Ab1): HA-AJAP1/WT	0		HUTH	anti-HA(#Ab2): HA-AJAP1/WT	0.15038
HVM16	anti-HA(#Ab1): HA-AJAP1/WT	0		HVM16	anti-HA(#Ab2): HA-AJAP1/WT	0
HXK1	anti-HA(#Ab1): HA-AJAP1/WT	0.06021		HXK1	anti-HA(#Ab2): HA-AJAP1/WT	0
HYOU1	anti-HA(#Ab1): HA-AJAP1/WT	0.060401		HYOU1	anti-HA(#Ab2): HA-AJAP1/WT	0
IDH3A	anti-HA(#Ab1): HA-AJAP1/WT	0		IDH3A	anti-HA(#Ab2): HA-AJAP1/WT	0
IDH3B	anti-HA(#Ab1): HA-AJAP1/WT	0		IDH3B	anti-HA(#Ab2): HA-AJAP1/WT	0
IDHG1	anti-HA(#Ab1): HA-AJAP1/WT	0		IDHG1	anti-HA(#Ab2): HA-AJAP1/WT	0
IDHP	anti-HA(#Ab1): HA-AJAP1/WT	0		IDHP	anti-HA(#Ab2): HA-AJAP1/WT	0
IDH	anti-HA(#Ab1): HA-AJAP1/WT	0		IDH	anti-HA(#Ab2): HA-AJAP1/WT	0
IF1	anti-HA(#Ab1): HA-AJAP1/WT	0		IF1	anti-HA(#Ab2): HA-AJAP1/WT	0
IF2	anti-HA(#Ab1): HA-AJAP1/WT	0		IF2	anti-HA(#Ab2): HA-AJAP1/WT	0
IF3	anti-HA(#Ab1): HA-AJAP1/WT	0		IF3	anti-HA(#Ab2): HA-AJAP1/WT	0
IF4A1	anti-HA(#Ab1): HA-AJAP1/WT	0		IF4A1	anti-HA(#Ab2): HA-AJAP1/WT	0
IF4G3	anti-HA(#Ab1): HA-AJAP1/WT	0		IF4G3	anti-HA(#Ab2): HA-AJAP1/WT	0
IHFB	anti-HA(#Ab1): HA-AJAP1/WT	0		IHFB	anti-HA(#Ab2): HA-AJAP1/WT	0
ILK	anti-HA(#Ab1): HA-AJAP1/WT	0		ILK	anti-HA(#Ab2): HA-AJAP1/WT	0
ILVC	anti-HA(#Ab1): HA-AJAP1/WT	0		ILVC	anti-HA(#Ab2): HA-AJAP1/WT	0
ILVD	anti-HA(#Ab1): HA-AJAP1/WT	0		ILVD	anti-HA(#Ab2): HA-AJAP1/WT	0
IMA1	anti-HA(#Ab1): HA-AJAP1/WT	0		IMA1	anti-HA(#Ab2): HA-AJAP1/WT	0
IMA4	anti-HA(#Ab1): HA-AJAP1/WT	0		IMA4	anti-HA(#Ab2): HA-AJAP1/WT	0
IMB1	anti-HA(#Ab1): HA-AJAP1/WT	0		IMB1	anti-HA(#Ab2): HA-AJAP1/WT	0
IMDH	anti-HA(#Ab1): HA-AJAP1/WT	0		IMDH	anti-HA(#Ab2): HA-AJAP1/WT	0
INSY2	anti-HA(#Ab1): HA-AJAP1/WT	0		INSY2	anti-HA(#Ab2): HA-AJAP1/WT	0
INVO	anti-HA(#Ab1): HA-AJAP1/WT	0		INVO	anti-HA(#Ab2): HA-AJAP1/WT	0
IP3KA	anti-HA(#Ab1): HA-AJAP1/WT	0		IP3KA	anti-HA(#Ab2): HA-AJAP1/WT	0
IPO7	anti-HA(#Ab1): HA-AJAP1/WT	0		IPO7	anti-HA(#Ab2): HA-AJAP1/WT	0
IQEC1	anti-HA(#Ab1): HA-AJAP1/WT	0		IQEC1	anti-HA(#Ab2): HA-AJAP1/WT	0
IQEC2	anti-HA(#Ab1): HA-AJAP1/WT	0		IQEC2	anti-HA(#Ab2): HA-AJAP1/WT	0
IQEC3	anti-HA(#Ab1): HA-AJAP1/WT	0		IQEC3	anti-HA(#Ab2): HA-AJAP1/WT	0
ISCS	anti-HA(#Ab1): HA-AJAP1/WT	0		ISCS	anti-HA(#Ab2): HA-AJAP1/WT	0
ISPF	anti-HA(#Ab1): HA-AJAP1/WT	0		ISPF	anti-HA(#Ab2): HA-AJAP1/WT	0
ISPG	anti-HA(#Ab1): HA-AJAP1/WT	0		ISPG	anti-HA(#Ab2): HA-AJAP1/WT	0
ISPH	anti-HA(#Ab1): HA-AJAP1/WT	0		ISPH	anti-HA(#Ab2): HA-AJAP1/WT	0
ITM2C	anti-HA(#Ab1): HA-AJAP1/WT	0		ITM2C	anti-HA(#Ab2): HA-AJAP1/WT	0
ITPR1	anti-HA(#Ab1): HA-AJAP1/WT	0		ITPR1	anti-HA(#Ab2): HA-AJAP1/WT	0.0092261
ITSN1	anti-HA(#Ab1): HA-AJAP1/WT	0		ITSN1	anti-HA(#Ab2): HA-AJAP1/WT	0
ITSN2	anti-HA(#Ab1): HA-AJAP1/WT	0		ITSN2	anti-HA(#Ab2): HA-AJAP1/WT	0
JCAD	anti-HA(#Ab1): HA-AJAP1/WT	0		JCAD	anti-HA(#Ab2): HA-AJAP1/WT	0
JIP3	anti-HA(#Ab1): HA-AJAP1/WT	0		JIP3	anti-HA(#Ab2): HA-AJAP1/WT	0
JKIP2	anti-HA(#Ab1): HA-AJAP1/WT	0		JKIP2	anti-HA(#Ab2): HA-AJAP1/WT	0
JPH3	anti-HA(#Ab1): HA-AJAP1/WT	0		JPH3	anti-HA(#Ab2): HA-AJAP1/WT	0
K1107	anti-HA(#Ab1): HA-AJAP1/WT	0		K1107	anti-HA(#Ab2): HA-AJAP1/WT	0
K1109	anti-HA(#Ab1): HA-AJAP1/WT	0		K1109	anti-HA(#Ab2): HA-AJAP1/WT	0
K1549	anti-HA(#Ab1): HA-AJAP1/WT	0		K1549	anti-HA(#Ab2): HA-AJAP1/WT	0
K154L	anti-HA(#Ab1): HA-AJAP1/WT	0.093823		K154L	anti-HA(#Ab2): HA-AJAP1/WT	0
KAD5	anti-HA(#Ab1): HA-AJAP1/WT	0		KAD5	anti-HA(#Ab2): HA-AJAP1/WT	0
KAD	anti-HA(#Ab1): HA-AJAP1/WT	0		KAD	anti-HA(#Ab2): HA-AJAP1/WT	0
KALRN	anti-HA(#Ab1): HA-AJAP1/WT	0		KALRN	anti-HA(#Ab2): HA-AJAP1/WT	0
KAP1	anti-HA(#Ab1): HA-AJAP1/WT	0		KAP1	anti-HA(#Ab2): HA-AJAP1/WT	0
KAP2	anti-HA(#Ab1): HA-AJAP1/WT	0		KAP2	anti-HA(#Ab2): HA-AJAP1/WT	0
KAP3	anti-HA(#Ab1): HA-AJAP1/WT	0.094949		KAP3	anti-HA(#Ab2): HA-AJAP1/WT	0
KAPCA	anti-HA(#Ab1): HA-AJAP1/WT	0		KAPCA	anti-HA(#Ab2): HA-AJAP1/WT	0
KAPCB	anti-HA(#Ab1): HA-AJAP1/WT	0		KAPCB	anti-HA(#Ab2): HA-AJAP1/WT	0
KAZRN	anti-HA(#Ab1): HA-AJAP1/WT	0		KAZRN	anti-HA(#Ab2): HA-AJAP1/WT	0
KBTBB	anti-HA(#Ab1): HA-AJAP1/WT	0		KBTBB	anti-HA(#Ab2): HA-AJAP1/WT	0
KC1E	anti-HA(#Ab1): HA-AJAP1/WT	0		KC1E	anti-HA(#Ab2): HA-AJAP1/WT	0
KCAB2	anti-HA(#Ab1): HA-AJAP1/WT	0		KCAB2	anti-HA(#Ab2): HA-AJAP1/WT	0
KCC2A	anti-HA(#Ab1): HA-AJAP1/WT	0		KCC2A	anti-HA(#Ab2): HA-AJAP1/WT	0
KCC2B	anti-HA(#Ab1): HA-AJAP1/WT	0.007684		KCC2B	anti-HA(#Ab2): HA-AJAP1/WT	0
KCC2D	anti-HA(#Ab1): HA-AJAP1/WT	0		KCC2D	anti-HA(#Ab2): HA-AJAP1/WT	0
KCC2G	anti-HA(#Ab1): HA-AJAP1/WT	0		KCC2G	anti-HA(#Ab2): HA-AJAP1/WT	0
KCC4	anti-HA(#Ab1): HA-AJAP1/WT	0		KCC4	anti-HA(#Ab2): HA-AJAP1/WT	0
KCD12	anti-HA(#Ab1): HA-AJAP1/WT	0.6456		KCD12	anti-HA(#Ab2): HA-AJAP1/WT	0.55644
KCD16	anti-HA(#Ab1): HA-AJAP1/WT	0.5316		KCD16	anti-HA(#Ab2): HA-AJAP1/WT	0.51045
KCJ10	anti-HA(#Ab1): HA-AJAP1/WT	0		KCJ10	anti-HA(#Ab2): HA-AJAP1/WT	0
KCMA1	anti-HA(#Ab1): HA-AJAP1/WT	0.18969		KCMA1	anti-HA(#Ab2): HA-AJAP1/WT	0
KCNB1	anti-HA(#Ab1): HA-AJAP1/WT	0		KCNB1	anti-HA(#Ab2): HA-AJAP1/WT	0
KCNB2	anti-HA(#Ab1): HA-AJAP1/WT	0		KCNB2	anti-HA(#Ab2): HA-AJAP1/WT	0
KCNC3	anti-HA(#Ab1): HA-AJAP1/WT	0		KCNC3	anti-HA(#Ab2): HA-AJAP1/WT	0
KCND2	anti-HA(#Ab1): HA-AJAP1/WT	0		KCND2	anti-HA(#Ab2): HA-AJAP1/WT	0
KCNF1	anti-HA(#Ab1): HA-AJAP1/WT	0		KCNF1	anti-HA(#Ab2): HA-AJAP1/WT	0
KCNH1	anti-HA(#Ab1): HA-AJAP1/WT	0		KCNH1	anti-HA(#Ab2): HA-AJAP1/WT	0
KCNH5	anti-HA(#Ab1): HA-AJAP1/WT	0		KCNH5	anti-HA(#Ab2): HA-AJAP1/WT	0
KCNH7	anti-HA(#Ab1): HA-AJAP1/WT	0		KCNH7	anti-HA(#Ab2): HA-AJAP1/WT	0
KCNJ4	anti-HA(#Ab1): HA-AJAP1/WT	0		KCNJ4	anti-HA(#Ab2): HA-AJAP1/WT	0
KCNN2	anti-HA(#Ab1): HA-AJAP1/WT	0		KCNN2	anti-HA(#Ab2): HA-AJAP1/WT	0
KCNQ2	anti-HA(#Ab1): HA-AJAP1/WT	0		KCNQ2	anti-HA(#Ab2): HA-AJAP1/WT	0
KCNQ3	anti-HA(#Ab1): HA-AJAP1/WT	0		KCNQ3	anti-HA(#Ab2): HA-AJAP1/WT	0
KCNQ5	anti-HA(#Ab1): HA-AJAP1/WT	0		KCNQ5	anti-HA(#Ab2): HA-AJAP1/WT	0
KCNS2	anti-HA(#Ab1): HA-AJAP1/WT	0		KCNS2	anti-HA(#Ab2): HA-AJAP1/WT	0
KCNT1	anti-HA(#Ab1): HA-AJAP1/WT	0		KCNT1	anti-HA(#Ab2): HA-AJAP1/WT	0
KCNT2	anti-HA(#Ab1): HA-AJAP1/WT	0		KCNT2	anti-HA(#Ab2): HA-AJAP1/WT	0
KCNV1	anti-HA(#Ab1): HA-AJAP1/WT	0		KCNV1	anti-HA(#Ab2): HA-AJAP1/WT	0
KCRB	anti-HA(#Ab1): HA-AJAP1/WT	0.061014		KCRB	anti-HA(#Ab2): HA-AJAP1/WT	0
KCRU	anti-HA(#Ab1): HA-AJAP1/WT	0.0072598		KCRU	anti-HA(#Ab2): HA-AJAP1/WT	0
KCTD8	anti-HA(#Ab1): HA-AJAP1/WT	0.52513		KCTD8	anti-HA(#Ab2): HA-AJAP1/WT	0.42756
KCY	anti-HA(#Ab1): HA-AJAP1/WT	0		KCY	anti-HA(#Ab2): HA-AJAP1/WT	0
KDPB	anti-HA(#Ab1): HA-AJAP1/WT	0		KDPB	anti-HA(#Ab2): HA-AJAP1/WT	0
KDSA	anti-HA(#Ab1): HA-AJAP1/WT	0		KDSA	anti-HA(#Ab2): HA-AJAP1/WT	0
KGD4	anti-HA(#Ab1): HA-AJAP1/WT	0		KGD4	anti-HA(#Ab2): HA-AJAP1/WT	0
KHDR1	anti-HA(#Ab1): HA-AJAP1/WT	0		KHDR1	anti-HA(#Ab2): HA-AJAP1/WT	0
KIF2A	anti-HA(#Ab1): HA-AJAP1/WT	0.016145		KIF2A	anti-HA(#Ab2): HA-AJAP1/WT	0
KIF3A	anti-HA(#Ab1): HA-AJAP1/WT	0		KIF3A	anti-HA(#Ab2): HA-AJAP1/WT	0
KIF5C	anti-HA(#Ab1): HA-AJAP1/WT	0		KIF5C	anti-HA(#Ab2): HA-AJAP1/WT	0
KIFA3	anti-HA(#Ab1): HA-AJAP1/WT	0		KIFA3	anti-HA(#Ab2): HA-AJAP1/WT	0
KINH	anti-HA(#Ab1): HA-AJAP1/WT	0		KINH	anti-HA(#Ab2): HA-AJAP1/WT	0
KKCC2	anti-HA(#Ab1): HA-AJAP1/WT	0		KKCC2	anti-HA(#Ab2): HA-AJAP1/WT	0
KLC2	anti-HA(#Ab1): HA-AJAP1/WT	0		KLC2	anti-HA(#Ab2): HA-AJAP1/WT	0
KLH26	anti-HA(#Ab1): HA-AJAP1/WT	0		KLH26	anti-HA(#Ab2): HA-AJAP1/WT	0
KNDC1	anti-HA(#Ab1): HA-AJAP1/WT	0		KNDC1	anti-HA(#Ab2): HA-AJAP1/WT	0
KPCB	anti-HA(#Ab1): HA-AJAP1/WT	0		KPCB	anti-HA(#Ab2): HA-AJAP1/WT	0
KPCE	anti-HA(#Ab1): HA-AJAP1/WT	0		KPCE	anti-HA(#Ab2): HA-AJAP1/WT	0
KPCG	anti-HA(#Ab1): HA-AJAP1/WT	0		KPCG	anti-HA(#Ab2): HA-AJAP1/WT	0
KPRS	anti-HA(#Ab1): HA-AJAP1/WT	0		KPRS	anti-HA(#Ab2): HA-AJAP1/WT	0
KPYM	anti-HA(#Ab1): HA-AJAP1/WT	0.017978		KPYM	anti-HA(#Ab2): HA-AJAP1/WT	0.076201
KSR1	anti-HA(#Ab1): HA-AJAP1/WT	0		KSR1	anti-HA(#Ab2): HA-AJAP1/WT	0
KTN1	anti-HA(#Ab1): HA-AJAP1/WT	0		KTN1	anti-HA(#Ab2): HA-AJAP1/WT	0
L2GL1	anti-HA(#Ab1): HA-AJAP1/WT	0		L2GL1	anti-HA(#Ab2): HA-AJAP1/WT	0
LACB	anti-HA(#Ab1): HA-AJAP1/WT	0		LACB	anti-HA(#Ab2): HA-AJAP1/WT	0.1364
LACTB	anti-HA(#Ab1): HA-AJAP1/WT	0		LACTB	anti-HA(#Ab2): HA-AJAP1/WT	0
LALBA	anti-HA(#Ab1): HA-AJAP1/WT	0		LALBA	anti-HA(#Ab2): HA-AJAP1/WT	0
LANC1	anti-HA(#Ab1): HA-AJAP1/WT	0		LANC1	anti-HA(#Ab2): HA-AJAP1/WT	0
LANC2	anti-HA(#Ab1): HA-AJAP1/WT	0		LANC2	anti-HA(#Ab2): HA-AJAP1/WT	0
LASP1	anti-HA(#Ab1): HA-AJAP1/WT	0		LASP1	anti-HA(#Ab2): HA-AJAP1/WT	0
LCN1	anti-HA(#Ab1): HA-AJAP1/WT	0		LCN1	anti-HA(#Ab2): HA-AJAP1/WT	0
LDHA	anti-HA(#Ab1): HA-AJAP1/WT	0		LDHA	anti-HA(#Ab2): HA-AJAP1/WT	0.18096
LDHB	anti-HA(#Ab1): HA-AJAP1/WT	0		LDHB	anti-HA(#Ab2): HA-AJAP1/WT	0
LEG7	anti-HA(#Ab1): HA-AJAP1/WT	0.13524		LEG7	anti-HA(#Ab2): HA-AJAP1/WT	0
LEPA	anti-HA(#Ab1): HA-AJAP1/WT	0		LEPA	anti-HA(#Ab2): HA-AJAP1/WT	0
LEP	anti-HA(#Ab1): HA-AJAP1/WT	0		LEP	anti-HA(#Ab2): HA-AJAP1/WT	0
LEU1	anti-HA(#Ab1): HA-AJAP1/WT	0		LEU1	anti-HA(#Ab2): HA-AJAP1/WT	0
LEU3	anti-HA(#Ab1): HA-AJAP1/WT	0		LEU3	anti-HA(#Ab2): HA-AJAP1/WT	0
LEUD	anti-HA(#Ab1): HA-AJAP1/WT	0		LEUD	anti-HA(#Ab2): HA-AJAP1/WT	0
LGAT1	anti-HA(#Ab1): HA-AJAP1/WT	0		LGAT1	anti-HA(#Ab2): HA-AJAP1/WT	0
LGI1	anti-HA(#Ab1): HA-AJAP1/WT	0		LGI1	anti-HA(#Ab2): HA-AJAP1/WT	0
LGI3	anti-HA(#Ab1): HA-AJAP1/WT	0		LGI3	anti-HA(#Ab2): HA-AJAP1/WT	0
LIMS1	anti-HA(#Ab1): HA-AJAP1/WT	0		LIMS1	anti-HA(#Ab2): HA-AJAP1/WT	0
LIPA2	anti-HA(#Ab1): HA-AJAP1/WT	0		LIPA2	anti-HA(#Ab2): HA-AJAP1/WT	0
LIPA3	anti-HA(#Ab1): HA-AJAP1/WT	0		LIPA3	anti-HA(#Ab2): HA-AJAP1/WT	0
LMAN1	anti-HA(#Ab1): HA-AJAP1/WT	0		LMAN1	anti-HA(#Ab2): HA-AJAP1/WT	0
LMNA	anti-HA(#Ab1): HA-AJAP1/WT	0		LMNA	anti-HA(#Ab2): HA-AJAP1/WT	0
LMTK3	anti-HA(#Ab1): HA-AJAP1/WT	0		LMTK3	anti-HA(#Ab2): HA-AJAP1/WT	0
LNEBL	anti-HA(#Ab1): HA-AJAP1/WT	0		LNEBL	anti-HA(#Ab2): HA-AJAP1/WT	0
LOLA	anti-HA(#Ab1): HA-AJAP1/WT	0		LOLA	anti-HA(#Ab2): HA-AJAP1/WT	0
LOLB	anti-HA(#Ab1): HA-AJAP1/WT	0		LOLB	anti-HA(#Ab2): HA-AJAP1/WT	0
LON2	anti-HA(#Ab1): HA-AJAP1/WT	0		LON2	anti-HA(#Ab2): HA-AJAP1/WT	0
LONM	anti-HA(#Ab1): HA-AJAP1/WT	0		LONM	anti-HA(#Ab2): HA-AJAP1/WT	0
LONP2	anti-HA(#Ab1): HA-AJAP1/WT	0		LONP2	anti-HA(#Ab2): HA-AJAP1/WT	0
LORI	anti-HA(#Ab1): HA-AJAP1/WT	0		LORI	anti-HA(#Ab2): HA-AJAP1/WT	0.1456
LOXE3	anti-HA(#Ab1): HA-AJAP1/WT	0		LOXE3	anti-HA(#Ab2): HA-AJAP1/WT	0.047823
LPTB	anti-HA(#Ab1): HA-AJAP1/WT	0		LPTB	anti-HA(#Ab2): HA-AJAP1/WT	0
LPTD	anti-HA(#Ab1): HA-AJAP1/WT	0		LPTD	anti-HA(#Ab2): HA-AJAP1/WT	0
LPXC	anti-HA(#Ab1): HA-AJAP1/WT	0		LPXC	anti-HA(#Ab2): HA-AJAP1/WT	0
LRC59	anti-HA(#Ab1): HA-AJAP1/WT	0		LRC59	anti-HA(#Ab2): HA-AJAP1/WT	0
LRC73	anti-HA(#Ab1): HA-AJAP1/WT	0		LRC73	anti-HA(#Ab2): HA-AJAP1/WT	0
LRP1	anti-HA(#Ab1): HA-AJAP1/WT	0		LRP1	anti-HA(#Ab2): HA-AJAP1/WT	0
LRRC7	anti-HA(#Ab1): HA-AJAP1/WT	0		LRRC7	anti-HA(#Ab2): HA-AJAP1/WT	0
LS14A	anti-HA(#Ab1): HA-AJAP1/WT	0.0019501		LS14A	anti-HA(#Ab2): HA-AJAP1/WT	0
LSAMP	anti-HA(#Ab1): HA-AJAP1/WT	0		LSAMP	anti-HA(#Ab2): HA-AJAP1/WT	0
LTMD1	anti-HA(#Ab1): HA-AJAP1/WT	0		LTMD1	anti-HA(#Ab2): HA-AJAP1/WT	0
LUZP1	anti-HA(#Ab1): HA-AJAP1/WT	0		LUZP1	anti-HA(#Ab2): HA-AJAP1/WT	0
LX12B	anti-HA(#Ab1): HA-AJAP1/WT	0		LX12B	anti-HA(#Ab2): HA-AJAP1/WT	0.15779
LYRIC	anti-HA(#Ab1): HA-AJAP1/WT	0		LYRIC	anti-HA(#Ab2): HA-AJAP1/WT	0
LYSC	anti-HA(#Ab1): HA-AJAP1/WT	0		LYSC	anti-HA(#Ab2): HA-AJAP1/WT	0.23896
LZTS1	anti-HA(#Ab1): HA-AJAP1/WT	0		LZTS1	anti-HA(#Ab2): HA-AJAP1/WT	0
LZTS2	anti-HA(#Ab1): HA-AJAP1/WT	0		LZTS2	anti-HA(#Ab2): HA-AJAP1/WT	0
LZTS3	anti-HA(#Ab1): HA-AJAP1/WT	0		LZTS3	anti-HA(#Ab2): HA-AJAP1/WT	0
M21D2	anti-HA(#Ab1): HA-AJAP1/WT	0		M21D2	anti-HA(#Ab2): HA-AJAP1/WT	0
M2OM	anti-HA(#Ab1): HA-AJAP1/WT	0		M2OM	anti-HA(#Ab2): HA-AJAP1/WT	0.0065072
M3K5	anti-HA(#Ab1): HA-AJAP1/WT	0		M3K5	anti-HA(#Ab2): HA-AJAP1/WT	0
MA6D1	anti-HA(#Ab1): HA-AJAP1/WT	0		MA6D1	anti-HA(#Ab2): HA-AJAP1/WT	0
MA7D1	anti-HA(#Ab1): HA-AJAP1/WT	0		MA7D1	anti-HA(#Ab2): HA-AJAP1/WT	0
MACF1	anti-HA(#Ab1): HA-AJAP1/WT	0		MACF1	anti-HA(#Ab2): HA-AJAP1/WT	0.72817
MADD	anti-HA(#Ab1): HA-AJAP1/WT	0		MADD	anti-HA(#Ab2): HA-AJAP1/WT	0
MAGD1	anti-HA(#Ab1): HA-AJAP1/WT	0		MAGD1	anti-HA(#Ab2): HA-AJAP1/WT	0
MAGI1	anti-HA(#Ab1): HA-AJAP1/WT	0		MAGI1	anti-HA(#Ab2): HA-AJAP1/WT	0
MAGI2	anti-HA(#Ab1): HA-AJAP1/WT	0		MAGI2	anti-HA(#Ab2): HA-AJAP1/WT	0
MAGI3	anti-HA(#Ab1): HA-AJAP1/WT	0		MAGI3	anti-HA(#Ab2): HA-AJAP1/WT	0
MAG	anti-HA(#Ab1): HA-AJAP1/WT	0.22341		MAG	anti-HA(#Ab2): HA-AJAP1/WT	0
MAL2	anti-HA(#Ab1): HA-AJAP1/WT	0.78627		MAL2	anti-HA(#Ab2): HA-AJAP1/WT	0
MAP1A	anti-HA(#Ab1): HA-AJAP1/WT	0.036268		MAP1A	anti-HA(#Ab2): HA-AJAP1/WT	0.028066
MAP1B	anti-HA(#Ab1): HA-AJAP1/WT	0.033494		MAP1B	anti-HA(#Ab2): HA-AJAP1/WT	0
MAP4	anti-HA(#Ab1): HA-AJAP1/WT	0.011105		MAP4	anti-HA(#Ab2): HA-AJAP1/WT	0.017709
MAP6	anti-HA(#Ab1): HA-AJAP1/WT	0		MAP6	anti-HA(#Ab2): HA-AJAP1/WT	0.089904
MAP7	anti-HA(#Ab1): HA-AJAP1/WT	0		MAP7	anti-HA(#Ab2): HA-AJAP1/WT	0
MAP9	anti-HA(#Ab1): HA-AJAP1/WT	0		MAP9	anti-HA(#Ab2): HA-AJAP1/WT	0
MARE2	anti-HA(#Ab1): HA-AJAP1/WT	0		MARE2	anti-HA(#Ab2): HA-AJAP1/WT	0
MARK1	anti-HA(#Ab1): HA-AJAP1/WT	0.068417		MARK1	anti-HA(#Ab2): HA-AJAP1/WT	0
MARK2	anti-HA(#Ab1): HA-AJAP1/WT	0		MARK2	anti-HA(#Ab2): HA-AJAP1/WT	0
MARK3	anti-HA(#Ab1): HA-AJAP1/WT	0		MARK3	anti-HA(#Ab2): HA-AJAP1/WT	0
MARK4	anti-HA(#Ab1): HA-AJAP1/WT	0		MARK4	anti-HA(#Ab2): HA-AJAP1/WT	0
MAST1	anti-HA(#Ab1): HA-AJAP1/WT	0		MAST1	anti-HA(#Ab2): HA-AJAP1/WT	0
MAST3	anti-HA(#Ab1): HA-AJAP1/WT	0		MAST3	anti-HA(#Ab2): HA-AJAP1/WT	0
MASZ	anti-HA(#Ab1): HA-AJAP1/WT	0		MASZ	anti-HA(#Ab2): HA-AJAP1/WT	0
MATK	anti-HA(#Ab1): HA-AJAP1/WT	0		MATK	anti-HA(#Ab2): HA-AJAP1/WT	0
MATR3	anti-HA(#Ab1): HA-AJAP1/WT	0		MATR3	anti-HA(#Ab2): HA-AJAP1/WT	0
MBP	anti-HA(#Ab1): HA-AJAP1/WT	0		MBP	anti-HA(#Ab2): HA-AJAP1/WT	0.014816
MCCA	anti-HA(#Ab1): HA-AJAP1/WT	0		MCCA	anti-HA(#Ab2): HA-AJAP1/WT	0
MCCB	anti-HA(#Ab1): HA-AJAP1/WT	0		MCCB	anti-HA(#Ab2): HA-AJAP1/WT	0
MCU	anti-HA(#Ab1): HA-AJAP1/WT	0		MCU	anti-HA(#Ab2): HA-AJAP1/WT	0
MDHM	anti-HA(#Ab1): HA-AJAP1/WT	0.11036		MDHM	anti-HA(#Ab2): HA-AJAP1/WT	0
MDH	anti-HA(#Ab1): HA-AJAP1/WT	0		MDH	anti-HA(#Ab2): HA-AJAP1/WT	0
MEP50	anti-HA(#Ab1): HA-AJAP1/WT	0		MEP50	anti-HA(#Ab2): HA-AJAP1/WT	0
MEST	anti-HA(#Ab1): HA-AJAP1/WT	0		MEST	anti-HA(#Ab2): HA-AJAP1/WT	0
METH	anti-HA(#Ab1): HA-AJAP1/WT	0		METH	anti-HA(#Ab2): HA-AJAP1/WT	0
METK	anti-HA(#Ab1): HA-AJAP1/WT	0		METK	anti-HA(#Ab2): HA-AJAP1/WT	0
METXS	anti-HA(#Ab1): HA-AJAP1/WT	0		METXS	anti-HA(#Ab2): HA-AJAP1/WT	0
METZ	anti-HA(#Ab1): HA-AJAP1/WT	0		METZ	anti-HA(#Ab2): HA-AJAP1/WT	0
MEXA	anti-HA(#Ab1): HA-AJAP1/WT	0		MEXA	anti-HA(#Ab2): HA-AJAP1/WT	0
MFAP4	anti-HA(#Ab1): HA-AJAP1/WT	0		MFAP4	anti-HA(#Ab2): HA-AJAP1/WT	0
MFN2	anti-HA(#Ab1): HA-AJAP1/WT	0		MFN2	anti-HA(#Ab2): HA-AJAP1/WT	0
MFSD6	anti-HA(#Ab1): HA-AJAP1/WT	0		MFSD6	anti-HA(#Ab2): HA-AJAP1/WT	0
MGST3	anti-HA(#Ab1): HA-AJAP1/WT	0		MGST3	anti-HA(#Ab2): HA-AJAP1/WT	0
MIB2	anti-HA(#Ab1): HA-AJAP1/WT	0		MIB2	anti-HA(#Ab2): HA-AJAP1/WT	0
MIC19	anti-HA(#Ab1): HA-AJAP1/WT	0		MIC19	anti-HA(#Ab2): HA-AJAP1/WT	0
MIC25	anti-HA(#Ab1): HA-AJAP1/WT	0.19849		MIC25	anti-HA(#Ab2): HA-AJAP1/WT	0
MIC60	anti-HA(#Ab1): HA-AJAP1/WT	0.016028		MIC60	anti-HA(#Ab2): HA-AJAP1/WT	0.021769
MIGA1	anti-HA(#Ab1): HA-AJAP1/WT	0		MIGA1	anti-HA(#Ab2): HA-AJAP1/WT	0
MIND	anti-HA(#Ab1): HA-AJAP1/WT	0		MIND	anti-HA(#Ab2): HA-AJAP1/WT	0
MINE	anti-HA(#Ab1): HA-AJAP1/WT	0		MINE	anti-HA(#Ab2): HA-AJAP1/WT	0
MINK1	anti-HA(#Ab1): HA-AJAP1/WT	0		MINK1	anti-HA(#Ab2): HA-AJAP1/WT	0
MIO	anti-HA(#Ab1): HA-AJAP1/WT	0		MIO	anti-HA(#Ab2): HA-AJAP1/WT	0
MIRO1	anti-HA(#Ab1): HA-AJAP1/WT	0		MIRO1	anti-HA(#Ab2): HA-AJAP1/WT	0
MLC1	anti-HA(#Ab1): HA-AJAP1/WT	0.10382		MLC1	anti-HA(#Ab2): HA-AJAP1/WT	0
MLF2	anti-HA(#Ab1): HA-AJAP1/WT	0		MLF2	anti-HA(#Ab2): HA-AJAP1/WT	0
MMSA	anti-HA(#Ab1): HA-AJAP1/WT	0		MMSA	anti-HA(#Ab2): HA-AJAP1/WT	0
MNMG	anti-HA(#Ab1): HA-AJAP1/WT	0		MNMG	anti-HA(#Ab2): HA-AJAP1/WT	0
MOBP	anti-HA(#Ab1): HA-AJAP1/WT	0		MOBP	anti-HA(#Ab2): HA-AJAP1/WT	0
MOGS	anti-HA(#Ab1): HA-AJAP1/WT	0		MOGS	anti-HA(#Ab2): HA-AJAP1/WT	0
MOG	anti-HA(#Ab1): HA-AJAP1/WT	0.034072		MOG	anti-HA(#Ab2): HA-AJAP1/WT	0.10166
MOT2	anti-HA(#Ab1): HA-AJAP1/WT	0		MOT2	anti-HA(#Ab2): HA-AJAP1/WT	0
MP2K7	anti-HA(#Ab1): HA-AJAP1/WT	0		MP2K7	anti-HA(#Ab2): HA-AJAP1/WT	0
MPC1	anti-HA(#Ab1): HA-AJAP1/WT	0.12624		MPC1	anti-HA(#Ab2): HA-AJAP1/WT	0
MPC2	anti-HA(#Ab1): HA-AJAP1/WT	0		MPC2	anti-HA(#Ab2): HA-AJAP1/WT	0
MPCP	anti-HA(#Ab1): HA-AJAP1/WT	0		MPCP	anti-HA(#Ab2): HA-AJAP1/WT	0.014845
MPRIP	anti-HA(#Ab1): HA-AJAP1/WT	0		MPRIP	anti-HA(#Ab2): HA-AJAP1/WT	0
MQO	anti-HA(#Ab1): HA-AJAP1/WT	0		MQO	anti-HA(#Ab2): HA-AJAP1/WT	0
MRCKA	anti-HA(#Ab1): HA-AJAP1/WT	0		MRCKA	anti-HA(#Ab2): HA-AJAP1/WT	0
MRCKB	anti-HA(#Ab1): HA-AJAP1/WT	0		MRCKB	anti-HA(#Ab2): HA-AJAP1/WT	0
MREB	anti-HA(#Ab1): HA-AJAP1/WT	0		MREB	anti-HA(#Ab2): HA-AJAP1/WT	0
MSCL	anti-HA(#Ab1): HA-AJAP1/WT	0		MSCL	anti-HA(#Ab2): HA-AJAP1/WT	0
MSI2H	anti-HA(#Ab1): HA-AJAP1/WT	0		MSI2H	anti-HA(#Ab2): HA-AJAP1/WT	0
MTAP2	anti-HA(#Ab1): HA-AJAP1/WT	0.089252		MTAP2	anti-HA(#Ab2): HA-AJAP1/WT	0.06418
MTCH2	anti-HA(#Ab1): HA-AJAP1/WT	0.19311		MTCH2	anti-HA(#Ab2): HA-AJAP1/WT	0
MTCL1	anti-HA(#Ab1): HA-AJAP1/WT	0		MTCL1	anti-HA(#Ab2): HA-AJAP1/WT	0
MTMR1	anti-HA(#Ab1): HA-AJAP1/WT	0		MTMR1	anti-HA(#Ab2): HA-AJAP1/WT	0
MTMR5	anti-HA(#Ab1): HA-AJAP1/WT	0		MTMR5	anti-HA(#Ab2): HA-AJAP1/WT	0
MTSS2	anti-HA(#Ab1): HA-AJAP1/WT	0		MTSS2	anti-HA(#Ab2): HA-AJAP1/WT	0
MTUS2	anti-HA(#Ab1): HA-AJAP1/WT	0		MTUS2	anti-HA(#Ab2): HA-AJAP1/WT	0
MTX2	anti-HA(#Ab1): HA-AJAP1/WT	0		MTX2	anti-HA(#Ab2): HA-AJAP1/WT	0
MURA	anti-HA(#Ab1): HA-AJAP1/WT	0		MURA	anti-HA(#Ab2): HA-AJAP1/WT	0
MURC	anti-HA(#Ab1): HA-AJAP1/WT	0		MURC	anti-HA(#Ab2): HA-AJAP1/WT	0
MURD	anti-HA(#Ab1): HA-AJAP1/WT	0		MURD	anti-HA(#Ab2): HA-AJAP1/WT	0
MURG	anti-HA(#Ab1): HA-AJAP1/WT	0		MURG	anti-HA(#Ab2): HA-AJAP1/WT	0
MVP	anti-HA(#Ab1): HA-AJAP1/WT	0		MVP	anti-HA(#Ab2): HA-AJAP1/WT	0
MY18A	anti-HA(#Ab1): HA-AJAP1/WT	0		MY18A	anti-HA(#Ab2): HA-AJAP1/WT	0
MYCB2	anti-HA(#Ab1): HA-AJAP1/WT	0		MYCB2	anti-HA(#Ab2): HA-AJAP1/WT	0
MYH10	anti-HA(#Ab1): HA-AJAP1/WT	0		MYH10	anti-HA(#Ab2): HA-AJAP1/WT	0
MYH14	anti-HA(#Ab1): HA-AJAP1/WT	0		MYH14	anti-HA(#Ab2): HA-AJAP1/WT	0
MYH9	anti-HA(#Ab1): HA-AJAP1/WT	0		MYH9	anti-HA(#Ab2): HA-AJAP1/WT	0.17176
MYL6	anti-HA(#Ab1): HA-AJAP1/WT	0		MYL6	anti-HA(#Ab2): HA-AJAP1/WT	0
MYO1B	anti-HA(#Ab1): HA-AJAP1/WT	0		MYO1B	anti-HA(#Ab2): HA-AJAP1/WT	0
MYO1D	anti-HA(#Ab1): HA-AJAP1/WT	0		MYO1D	anti-HA(#Ab2): HA-AJAP1/WT	0
MYO5A	anti-HA(#Ab1): HA-AJAP1/WT	0		MYO5A	anti-HA(#Ab2): HA-AJAP1/WT	0
MYO6	anti-HA(#Ab1): HA-AJAP1/WT	0.056203		MYO6	anti-HA(#Ab2): HA-AJAP1/WT	0
MYO9A	anti-HA(#Ab1): HA-AJAP1/WT	0		MYO9A	anti-HA(#Ab2): HA-AJAP1/WT	0
MYOME	anti-HA(#Ab1): HA-AJAP1/WT	0		MYOME	anti-HA(#Ab2): HA-AJAP1/WT	0
MYPR	anti-HA(#Ab1): HA-AJAP1/WT	0.094018		MYPR	anti-HA(#Ab2): HA-AJAP1/WT	0
NAC2	anti-HA(#Ab1): HA-AJAP1/WT	0.048537		NAC2	anti-HA(#Ab2): HA-AJAP1/WT	0
NADE	anti-HA(#Ab1): HA-AJAP1/WT	0		NADE	anti-HA(#Ab2): HA-AJAP1/WT	0
NADK	anti-HA(#Ab1): HA-AJAP1/WT	0		NADK	anti-HA(#Ab2): HA-AJAP1/WT	0
NAV1	anti-HA(#Ab1): HA-AJAP1/WT	0		NAV1	anti-HA(#Ab2): HA-AJAP1/WT	0
NAV3	anti-HA(#Ab1): HA-AJAP1/WT	0		NAV3	anti-HA(#Ab2): HA-AJAP1/WT	0
NCAM1	anti-HA(#Ab1): HA-AJAP1/WT	0		NCAM1	anti-HA(#Ab2): HA-AJAP1/WT	0
NCAN	anti-HA(#Ab1): HA-AJAP1/WT	0		NCAN	anti-HA(#Ab2): HA-AJAP1/WT	0
NCKP1	anti-HA(#Ab1): HA-AJAP1/WT	0		NCKP1	anti-HA(#Ab2): HA-AJAP1/WT	0
NCOA5	anti-HA(#Ab1): HA-AJAP1/WT	0		NCOA5	anti-HA(#Ab2): HA-AJAP1/WT	0
NDK	anti-HA(#Ab1): HA-AJAP1/WT	0.1081		NDK	anti-HA(#Ab2): HA-AJAP1/WT	0
NDPA	anti-HA(#Ab1): HA-AJAP1/WT	0		NDPA	anti-HA(#Ab2): HA-AJAP1/WT	0
NDUA4	anti-HA(#Ab1): HA-AJAP1/WT	0		NDUA4	anti-HA(#Ab2): HA-AJAP1/WT	0
NDUA9	anti-HA(#Ab1): HA-AJAP1/WT	0		NDUA9	anti-HA(#Ab2): HA-AJAP1/WT	0
NDUAA	anti-HA(#Ab1): HA-AJAP1/WT	0		NDUAA	anti-HA(#Ab2): HA-AJAP1/WT	0
NDUS1	anti-HA(#Ab1): HA-AJAP1/WT	0.088561		NDUS1	anti-HA(#Ab2): HA-AJAP1/WT	0
NDUS2	anti-HA(#Ab1): HA-AJAP1/WT	0		NDUS2	anti-HA(#Ab2): HA-AJAP1/WT	0
NDUS3	anti-HA(#Ab1): HA-AJAP1/WT	0.55875		NDUS3	anti-HA(#Ab2): HA-AJAP1/WT	0
NDUS7	anti-HA(#Ab1): HA-AJAP1/WT	0		NDUS7	anti-HA(#Ab2): HA-AJAP1/WT	0
NDUV1	anti-HA(#Ab1): HA-AJAP1/WT	0		NDUV1	anti-HA(#Ab2): HA-AJAP1/WT	0
NEB1	anti-HA(#Ab1): HA-AJAP1/WT	0		NEB1	anti-HA(#Ab2): HA-AJAP1/WT	0
NEB2	anti-HA(#Ab1): HA-AJAP1/WT	0		NEB2	anti-HA(#Ab2): HA-AJAP1/WT	0
NED4L	anti-HA(#Ab1): HA-AJAP1/WT	0		NED4L	anti-HA(#Ab2): HA-AJAP1/WT	0
NEGR1	anti-HA(#Ab1): HA-AJAP1/WT	0		NEGR1	anti-HA(#Ab2): HA-AJAP1/WT	0
NEUL4	anti-HA(#Ab1): HA-AJAP1/WT	0		NEUL4	anti-HA(#Ab2): HA-AJAP1/WT	0
NEUM	anti-HA(#Ab1): HA-AJAP1/WT	0		NEUM	anti-HA(#Ab2): HA-AJAP1/WT	0
NF1	anti-HA(#Ab1): HA-AJAP1/WT	0		NF1	anti-HA(#Ab2): HA-AJAP1/WT	0
NFASC	anti-HA(#Ab1): HA-AJAP1/WT	0		NFASC	anti-HA(#Ab2): HA-AJAP1/WT	0
NFH	anti-HA(#Ab1): HA-AJAP1/WT	0		NFH	anti-HA(#Ab2): HA-AJAP1/WT	0
NFL	anti-HA(#Ab1): HA-AJAP1/WT	0		NFL	anti-HA(#Ab2): HA-AJAP1/WT	0
NFM	anti-HA(#Ab1): HA-AJAP1/WT	0		NFM	anti-HA(#Ab2): HA-AJAP1/WT	0
NFS1	anti-HA(#Ab1): HA-AJAP1/WT	0		NFS1	anti-HA(#Ab2): HA-AJAP1/WT	0
NFUA	anti-HA(#Ab1): HA-AJAP1/WT	0		NFUA	anti-HA(#Ab2): HA-AJAP1/WT	0
NGAP	anti-HA(#Ab1): HA-AJAP1/WT	0		NGAP	anti-HA(#Ab2): HA-AJAP1/WT	0
NHA1	anti-HA(#Ab1): HA-AJAP1/WT	0		NHA1	anti-HA(#Ab2): HA-AJAP1/WT	0
NHB1	anti-HA(#Ab1): HA-AJAP1/WT	0		NHB1	anti-HA(#Ab2): HA-AJAP1/WT	0
NHSL1	anti-HA(#Ab1): HA-AJAP1/WT	0		NHSL1	anti-HA(#Ab2): HA-AJAP1/WT	0
NHSL2	anti-HA(#Ab1): HA-AJAP1/WT	0		NHSL2	anti-HA(#Ab2): HA-AJAP1/WT	0
NIPS1	anti-HA(#Ab1): HA-AJAP1/WT	0		NIPS1	anti-HA(#Ab2): HA-AJAP1/WT	0.037111
NIPS2	anti-HA(#Ab1): HA-AJAP1/WT	0		NIPS2	anti-HA(#Ab2): HA-AJAP1/WT	0.055476
NLGN2	anti-HA(#Ab1): HA-AJAP1/WT	0		NLGN2	anti-HA(#Ab2): HA-AJAP1/WT	0
NLGN3	anti-HA(#Ab1): HA-AJAP1/WT	0		NLGN3	anti-HA(#Ab2): HA-AJAP1/WT	0
NMDE1	anti-HA(#Ab1): HA-AJAP1/WT	0		NMDE1	anti-HA(#Ab2): HA-AJAP1/WT	0
NMDE2	anti-HA(#Ab1): HA-AJAP1/WT	0		NMDE2	anti-HA(#Ab2): HA-AJAP1/WT	0
NMDZ1	anti-HA(#Ab1): HA-AJAP1/WT	0.014605		NMDZ1	anti-HA(#Ab2): HA-AJAP1/WT	0
NONO	anti-HA(#Ab1): HA-AJAP1/WT	0		NONO	anti-HA(#Ab2): HA-AJAP1/WT	0
NOS1	anti-HA(#Ab1): HA-AJAP1/WT	0		NOS1	anti-HA(#Ab2): HA-AJAP1/WT	0
NPTN	anti-HA(#Ab1): HA-AJAP1/WT	0.058071		NPTN	anti-HA(#Ab2): HA-AJAP1/WT	0
NPTX1	anti-HA(#Ab1): HA-AJAP1/WT	0		NPTX1	anti-HA(#Ab2): HA-AJAP1/WT	0
NPTXR	anti-HA(#Ab1): HA-AJAP1/WT	0.51318		NPTXR	anti-HA(#Ab2): HA-AJAP1/WT	0
NRDR	anti-HA(#Ab1): HA-AJAP1/WT	0		NRDR	anti-HA(#Ab2): HA-AJAP1/WT	0
NRX1A	anti-HA(#Ab1): HA-AJAP1/WT	0		NRX1A	anti-HA(#Ab2): HA-AJAP1/WT	0
NRX3A	anti-HA(#Ab1): HA-AJAP1/WT	0		NRX3A	anti-HA(#Ab2): HA-AJAP1/WT	0
NSF	anti-HA(#Ab1): HA-AJAP1/WT	0		NSF	anti-HA(#Ab2): HA-AJAP1/WT	0.021106
NSMF	anti-HA(#Ab1): HA-AJAP1/WT	0		NSMF	anti-HA(#Ab2): HA-AJAP1/WT	0
NTRI	anti-HA(#Ab1): HA-AJAP1/WT	0		NTRI	anti-HA(#Ab2): HA-AJAP1/WT	0
NTRK3	anti-HA(#Ab1): HA-AJAP1/WT	0		NTRK3	anti-HA(#Ab2): HA-AJAP1/WT	0
NU301	anti-HA(#Ab1): HA-AJAP1/WT	0		NU301	anti-HA(#Ab2): HA-AJAP1/WT	0
NU5M	anti-HA(#Ab1): HA-AJAP1/WT	0		NU5M	anti-HA(#Ab2): HA-AJAP1/WT	0
NUCL	anti-HA(#Ab1): HA-AJAP1/WT	0		NUCL	anti-HA(#Ab2): HA-AJAP1/WT	0
NUFP2	anti-HA(#Ab1): HA-AJAP1/WT	0		NUFP2	anti-HA(#Ab2): HA-AJAP1/WT	0
NUMBL	anti-HA(#Ab1): HA-AJAP1/WT	0		NUMBL	anti-HA(#Ab2): HA-AJAP1/WT	0
NUMB	anti-HA(#Ab1): HA-AJAP1/WT	0		NUMB	anti-HA(#Ab2): HA-AJAP1/WT	0
NUOB	anti-HA(#Ab1): HA-AJAP1/WT	0		NUOB	anti-HA(#Ab2): HA-AJAP1/WT	0
NUOCD	anti-HA(#Ab1): HA-AJAP1/WT	0		NUOCD	anti-HA(#Ab2): HA-AJAP1/WT	0
NUOF	anti-HA(#Ab1): HA-AJAP1/WT	0		NUOF	anti-HA(#Ab2): HA-AJAP1/WT	0
NUOG	anti-HA(#Ab1): HA-AJAP1/WT	0		NUOG	anti-HA(#Ab2): HA-AJAP1/WT	0
NUOH	anti-HA(#Ab1): HA-AJAP1/WT	0		NUOH	anti-HA(#Ab2): HA-AJAP1/WT	0
NUOI	anti-HA(#Ab1): HA-AJAP1/WT	0		NUOI	anti-HA(#Ab2): HA-AJAP1/WT	0
NUSG	anti-HA(#Ab1): HA-AJAP1/WT	0		NUSG	anti-HA(#Ab2): HA-AJAP1/WT	0
NWD2	anti-HA(#Ab1): HA-AJAP1/WT	0		NWD2	anti-HA(#Ab2): HA-AJAP1/WT	0
NYAP1	anti-HA(#Ab1): HA-AJAP1/WT	0		NYAP1	anti-HA(#Ab2): HA-AJAP1/WT	0
NYAP2	anti-HA(#Ab1): HA-AJAP1/WT	0		NYAP2	anti-HA(#Ab2): HA-AJAP1/WT	0
OADC	anti-HA(#Ab1): HA-AJAP1/WT	0		OADC	anti-HA(#Ab2): HA-AJAP1/WT	0
OBG	anti-HA(#Ab1): HA-AJAP1/WT	0		OBG	anti-HA(#Ab2): HA-AJAP1/WT	0
ODB2	anti-HA(#Ab1): HA-AJAP1/WT	0		ODB2	anti-HA(#Ab2): HA-AJAP1/WT	0
ODBA	anti-HA(#Ab1): HA-AJAP1/WT	0		ODBA	anti-HA(#Ab2): HA-AJAP1/WT	0
ODBB	anti-HA(#Ab1): HA-AJAP1/WT	0		ODBB	anti-HA(#Ab2): HA-AJAP1/WT	0
ODC	anti-HA(#Ab1): HA-AJAP1/WT	0		ODC	anti-HA(#Ab2): HA-AJAP1/WT	0
ODO1	anti-HA(#Ab1): HA-AJAP1/WT	0		ODO1	anti-HA(#Ab2): HA-AJAP1/WT	0
ODO2	anti-HA(#Ab1): HA-AJAP1/WT	0		ODO2	anti-HA(#Ab2): HA-AJAP1/WT	0
ODP1	anti-HA(#Ab1): HA-AJAP1/WT	0		ODP1	anti-HA(#Ab2): HA-AJAP1/WT	0
ODP2	anti-HA(#Ab1): HA-AJAP1/WT	0		ODP2	anti-HA(#Ab2): HA-AJAP1/WT	0
ODPA	anti-HA(#Ab1): HA-AJAP1/WT	0		ODPA	anti-HA(#Ab2): HA-AJAP1/WT	0
ODPB	anti-HA(#Ab1): HA-AJAP1/WT	0		ODPB	anti-HA(#Ab2): HA-AJAP1/WT	0
ODPX	anti-HA(#Ab1): HA-AJAP1/WT	0		ODPX	anti-HA(#Ab2): HA-AJAP1/WT	0
OFD1	anti-HA(#Ab1): HA-AJAP1/WT	0		OFD1	anti-HA(#Ab2): HA-AJAP1/WT	0
OGDHL	anti-HA(#Ab1): HA-AJAP1/WT	0		OGDHL	anti-HA(#Ab2): HA-AJAP1/WT	0
OMP38	anti-HA(#Ab1): HA-AJAP1/WT	0.086389		OMP38	anti-HA(#Ab2): HA-AJAP1/WT	0.23573
OPA1	anti-HA(#Ab1): HA-AJAP1/WT	0		OPA1	anti-HA(#Ab2): HA-AJAP1/WT	0.0092913
OPA3	anti-HA(#Ab1): HA-AJAP1/WT	0.28533		OPA3	anti-HA(#Ab2): HA-AJAP1/WT	0
OPCM	anti-HA(#Ab1): HA-AJAP1/WT	0		OPCM	anti-HA(#Ab2): HA-AJAP1/WT	0
OPGD	anti-HA(#Ab1): HA-AJAP1/WT	0		OPGD	anti-HA(#Ab2): HA-AJAP1/WT	0
OPRI	anti-HA(#Ab1): HA-AJAP1/WT	0.0091278		OPRI	anti-HA(#Ab2): HA-AJAP1/WT	0.027718
OSBL8	anti-HA(#Ab1): HA-AJAP1/WT	0		OSBL8	anti-HA(#Ab2): HA-AJAP1/WT	0
OTC	anti-HA(#Ab1): HA-AJAP1/WT	0		OTC	anti-HA(#Ab2): HA-AJAP1/WT	0
OTUD4	anti-HA(#Ab1): HA-AJAP1/WT	0		OTUD4	anti-HA(#Ab2): HA-AJAP1/WT	0
OXDA	anti-HA(#Ab1): HA-AJAP1/WT	0		OXDA	anti-HA(#Ab2): HA-AJAP1/WT	0
P5CR2	anti-HA(#Ab1): HA-AJAP1/WT	0		P5CR2	anti-HA(#Ab2): HA-AJAP1/WT	0
P5CR3	anti-HA(#Ab1): HA-AJAP1/WT	0		P5CR3	anti-HA(#Ab2): HA-AJAP1/WT	0
P5CS	anti-HA(#Ab1): HA-AJAP1/WT	0		P5CS	anti-HA(#Ab2): HA-AJAP1/WT	0
PA2GA	anti-HA(#Ab1): HA-AJAP1/WT	0		PA2GA	anti-HA(#Ab2): HA-AJAP1/WT	0
PAAT	anti-HA(#Ab1): HA-AJAP1/WT	0		PAAT	anti-HA(#Ab2): HA-AJAP1/WT	0
PABP1	anti-HA(#Ab1): HA-AJAP1/WT	0		PABP1	anti-HA(#Ab2): HA-AJAP1/WT	0
PABP4	anti-HA(#Ab1): HA-AJAP1/WT	0		PABP4	anti-HA(#Ab2): HA-AJAP1/WT	0
PACS1	anti-HA(#Ab1): HA-AJAP1/WT	0		PACS1	anti-HA(#Ab2): HA-AJAP1/WT	0
PAIRB	anti-HA(#Ab1): HA-AJAP1/WT	0		PAIRB	anti-HA(#Ab2): HA-AJAP1/WT	0
PAL	anti-HA(#Ab1): HA-AJAP1/WT	0		PAL	anti-HA(#Ab2): HA-AJAP1/WT	0
PANB	anti-HA(#Ab1): HA-AJAP1/WT	0		PANB	anti-HA(#Ab2): HA-AJAP1/WT	0
PANX2	anti-HA(#Ab1): HA-AJAP1/WT	0		PANX2	anti-HA(#Ab2): HA-AJAP1/WT	0
PARD3	anti-HA(#Ab1): HA-AJAP1/WT	0		PARD3	anti-HA(#Ab2): HA-AJAP1/WT	0
PARP9	anti-HA(#Ab1): HA-AJAP1/WT	0		PARP9	anti-HA(#Ab2): HA-AJAP1/WT	0
PCBP1	anti-HA(#Ab1): HA-AJAP1/WT	0		PCBP1	anti-HA(#Ab2): HA-AJAP1/WT	0
PCBP2	anti-HA(#Ab1): HA-AJAP1/WT	0		PCBP2	anti-HA(#Ab2): HA-AJAP1/WT	0
PCCA	anti-HA(#Ab1): HA-AJAP1/WT	0		PCCA	anti-HA(#Ab2): HA-AJAP1/WT	0
PCD10	anti-HA(#Ab1): HA-AJAP1/WT	0		PCD10	anti-HA(#Ab2): HA-AJAP1/WT	0
PCKA	anti-HA(#Ab1): HA-AJAP1/WT	0		PCKA	anti-HA(#Ab2): HA-AJAP1/WT	0
PCKGM	anti-HA(#Ab1): HA-AJAP1/WT	0		PCKGM	anti-HA(#Ab2): HA-AJAP1/WT	0
PCLO	anti-HA(#Ab1): HA-AJAP1/WT	0.18822		PCLO	anti-HA(#Ab2): HA-AJAP1/WT	0
PCNT	anti-HA(#Ab1): HA-AJAP1/WT	0		PCNT	anti-HA(#Ab2): HA-AJAP1/WT	0
PDE2A	anti-HA(#Ab1): HA-AJAP1/WT	0.02024		PDE2A	anti-HA(#Ab2): HA-AJAP1/WT	0
PDE4B	anti-HA(#Ab1): HA-AJAP1/WT	0		PDE4B	anti-HA(#Ab2): HA-AJAP1/WT	0
PDE4D	anti-HA(#Ab1): HA-AJAP1/WT	0		PDE4D	anti-HA(#Ab2): HA-AJAP1/WT	0
PDIA1	anti-HA(#Ab1): HA-AJAP1/WT	0.15158		PDIA1	anti-HA(#Ab2): HA-AJAP1/WT	0
PDK1	anti-HA(#Ab1): HA-AJAP1/WT	0		PDK1	anti-HA(#Ab2): HA-AJAP1/WT	0
PDK2	anti-HA(#Ab1): HA-AJAP1/WT	0		PDK2	anti-HA(#Ab2): HA-AJAP1/WT	0
PDK3	anti-HA(#Ab1): HA-AJAP1/WT	0		PDK3	anti-HA(#Ab2): HA-AJAP1/WT	0
PDPR	anti-HA(#Ab1): HA-AJAP1/WT	0		PDPR	anti-HA(#Ab2): HA-AJAP1/WT	0
PDXJ	anti-HA(#Ab1): HA-AJAP1/WT	0		PDXJ	anti-HA(#Ab2): HA-AJAP1/WT	0
PDZ11	anti-HA(#Ab1): HA-AJAP1/WT	0		PDZ11	anti-HA(#Ab2): HA-AJAP1/WT	0
PDZD2	anti-HA(#Ab1): HA-AJAP1/WT	0		PDZD2	anti-HA(#Ab2): HA-AJAP1/WT	0
PEPL	anti-HA(#Ab1): HA-AJAP1/WT	0		PEPL	anti-HA(#Ab2): HA-AJAP1/WT	0
PERI	anti-HA(#Ab1): HA-AJAP1/WT	0		PERI	anti-HA(#Ab2): HA-AJAP1/WT	0
PERP	anti-HA(#Ab1): HA-AJAP1/WT	0		PERP	anti-HA(#Ab2): HA-AJAP1/WT	0.20389
PEX14	anti-HA(#Ab1): HA-AJAP1/WT	0.11417		PEX14	anti-HA(#Ab2): HA-AJAP1/WT	0
PFKAL	anti-HA(#Ab1): HA-AJAP1/WT	0		PFKAL	anti-HA(#Ab2): HA-AJAP1/WT	0
PFKAM	anti-HA(#Ab1): HA-AJAP1/WT	0.0034144		PFKAM	anti-HA(#Ab2): HA-AJAP1/WT	0.14751
PFKAP	anti-HA(#Ab1): HA-AJAP1/WT	0.039378		PFKAP	anti-HA(#Ab2): HA-AJAP1/WT	0
PFKA	anti-HA(#Ab1): HA-AJAP1/WT	0		PFKA	anti-HA(#Ab2): HA-AJAP1/WT	0
PGAM5	anti-HA(#Ab1): HA-AJAP1/WT	0		PGAM5	anti-HA(#Ab2): HA-AJAP1/WT	0
PGCB	anti-HA(#Ab1): HA-AJAP1/WT	0.0094801		PGCB	anti-HA(#Ab2): HA-AJAP1/WT	0.087073
PGK	anti-HA(#Ab1): HA-AJAP1/WT	0		PGK	anti-HA(#Ab2): HA-AJAP1/WT	0
PHAR1	anti-HA(#Ab1): HA-AJAP1/WT	0		PHAR1	anti-HA(#Ab2): HA-AJAP1/WT	0
PHB1	anti-HA(#Ab1): HA-AJAP1/WT	0		PHB1	anti-HA(#Ab2): HA-AJAP1/WT	0
PHB2	anti-HA(#Ab1): HA-AJAP1/WT	0		PHB2	anti-HA(#Ab2): HA-AJAP1/WT	0
PHF24	anti-HA(#Ab1): HA-AJAP1/WT	0		PHF24	anti-HA(#Ab2): HA-AJAP1/WT	0
PHLB1	anti-HA(#Ab1): HA-AJAP1/WT	0		PHLB1	anti-HA(#Ab2): HA-AJAP1/WT	0
PHLD	anti-HA(#Ab1): HA-AJAP1/WT	0.014869		PHLD	anti-HA(#Ab2): HA-AJAP1/WT	0
PHOB	anti-HA(#Ab1): HA-AJAP1/WT	0		PHOB	anti-HA(#Ab2): HA-AJAP1/WT	0
PHOU	anti-HA(#Ab1): HA-AJAP1/WT	0		PHOU	anti-HA(#Ab2): HA-AJAP1/WT	0
PHS	anti-HA(#Ab1): HA-AJAP1/WT	0		PHS	anti-HA(#Ab2): HA-AJAP1/WT	0
PI4KA	anti-HA(#Ab1): HA-AJAP1/WT	0		PI4KA	anti-HA(#Ab2): HA-AJAP1/WT	0
PICAL	anti-HA(#Ab1): HA-AJAP1/WT	0		PICAL	anti-HA(#Ab2): HA-AJAP1/WT	0
PIP	anti-HA(#Ab1): HA-AJAP1/WT	0		PIP	anti-HA(#Ab2): HA-AJAP1/WT	0.011756
PISD	anti-HA(#Ab1): HA-AJAP1/WT	0		PISD	anti-HA(#Ab2): HA-AJAP1/WT	0
PITM2	anti-HA(#Ab1): HA-AJAP1/WT	0		PITM2	anti-HA(#Ab2): HA-AJAP1/WT	0
PKHA5	anti-HA(#Ab1): HA-AJAP1/WT	0		PKHA5	anti-HA(#Ab2): HA-AJAP1/WT	0
PKHA6	anti-HA(#Ab1): HA-AJAP1/WT	0		PKHA6	anti-HA(#Ab2): HA-AJAP1/WT	0
PKHA7	anti-HA(#Ab1): HA-AJAP1/WT	0		PKHA7	anti-HA(#Ab2): HA-AJAP1/WT	0
PKP1	anti-HA(#Ab1): HA-AJAP1/WT	0		PKP1	anti-HA(#Ab2): HA-AJAP1/WT	0.12288
PKP4	anti-HA(#Ab1): HA-AJAP1/WT	0		PKP4	anti-HA(#Ab2): HA-AJAP1/WT	0
PLAK	anti-HA(#Ab1): HA-AJAP1/WT	0.034113		PLAK	anti-HA(#Ab2): HA-AJAP1/WT	0.1076
PLCE	anti-HA(#Ab1): HA-AJAP1/WT	0		PLCE	anti-HA(#Ab2): HA-AJAP1/WT	0
PLPL6	anti-HA(#Ab1): HA-AJAP1/WT	0		PLPL6	anti-HA(#Ab2): HA-AJAP1/WT	0
PLPL7	anti-HA(#Ab1): HA-AJAP1/WT	0		PLPL7	anti-HA(#Ab2): HA-AJAP1/WT	0
PLPP3	anti-HA(#Ab1): HA-AJAP1/WT	0		PLPP3	anti-HA(#Ab2): HA-AJAP1/WT	0
PLPP4	anti-HA(#Ab1): HA-AJAP1/WT	0		PLPP4	anti-HA(#Ab2): HA-AJAP1/WT	0
PLPR1	anti-HA(#Ab1): HA-AJAP1/WT	0		PLPR1	anti-HA(#Ab2): HA-AJAP1/WT	0
PLPR2	anti-HA(#Ab1): HA-AJAP1/WT	0		PLPR2	anti-HA(#Ab2): HA-AJAP1/WT	0
PLPR3	anti-HA(#Ab1): HA-AJAP1/WT	0		PLPR3	anti-HA(#Ab2): HA-AJAP1/WT	0
PLPR4	anti-HA(#Ab1): HA-AJAP1/WT	0		PLPR4	anti-HA(#Ab2): HA-AJAP1/WT	0
PMGT2	anti-HA(#Ab1): HA-AJAP1/WT	0		PMGT2	anti-HA(#Ab2): HA-AJAP1/WT	0
PNKD	anti-HA(#Ab1): HA-AJAP1/WT	0		PNKD	anti-HA(#Ab2): HA-AJAP1/WT	0
PNP	anti-HA(#Ab1): HA-AJAP1/WT	0		PNP	anti-HA(#Ab2): HA-AJAP1/WT	0
POF1B	anti-HA(#Ab1): HA-AJAP1/WT	0.088329		POF1B	anti-HA(#Ab2): HA-AJAP1/WT	0.097463
POL	anti-HA(#Ab1): HA-AJAP1/WT	0		POL	anti-HA(#Ab2): HA-AJAP1/WT	0
PORF	anti-HA(#Ab1): HA-AJAP1/WT	0		PORF	anti-HA(#Ab2): HA-AJAP1/WT	0
PP1A	anti-HA(#Ab1): HA-AJAP1/WT	0		PP1A	anti-HA(#Ab2): HA-AJAP1/WT	0
PP1B	anti-HA(#Ab1): HA-AJAP1/WT	0		PP1B	anti-HA(#Ab2): HA-AJAP1/WT	0
PP1G	anti-HA(#Ab1): HA-AJAP1/WT	0		PP1G	anti-HA(#Ab2): HA-AJAP1/WT	0
PPBI	anti-HA(#Ab1): HA-AJAP1/WT	0		PPBI	anti-HA(#Ab2): HA-AJAP1/WT	0
PPIB	anti-HA(#Ab1): HA-AJAP1/WT	0		PPIB	anti-HA(#Ab2): HA-AJAP1/WT	0
PPIL4	anti-HA(#Ab1): HA-AJAP1/WT	0		PPIL4	anti-HA(#Ab2): HA-AJAP1/WT	0
PPK1	anti-HA(#Ab1): HA-AJAP1/WT	0		PPK1	anti-HA(#Ab2): HA-AJAP1/WT	0
PPNP	anti-HA(#Ab1): HA-AJAP1/WT	0		PPNP	anti-HA(#Ab2): HA-AJAP1/WT	0
PPR29	anti-HA(#Ab1): HA-AJAP1/WT	0		PPR29	anti-HA(#Ab2): HA-AJAP1/WT	0
PPSA	anti-HA(#Ab1): HA-AJAP1/WT	0		PPSA	anti-HA(#Ab2): HA-AJAP1/WT	0
PRC2B	anti-HA(#Ab1): HA-AJAP1/WT	0		PRC2B	anti-HA(#Ab2): HA-AJAP1/WT	0
PRC2C	anti-HA(#Ab1): HA-AJAP1/WT	0		PRC2C	anti-HA(#Ab2): HA-AJAP1/WT	0
PRDX1	anti-HA(#Ab1): HA-AJAP1/WT	0		PRDX1	anti-HA(#Ab2): HA-AJAP1/WT	0.17939
PRDX2	anti-HA(#Ab1): HA-AJAP1/WT	0		PRDX2	anti-HA(#Ab2): HA-AJAP1/WT	0.20511
PRDX3	anti-HA(#Ab1): HA-AJAP1/WT	0		PRDX3	anti-HA(#Ab2): HA-AJAP1/WT	0
PRDX5	anti-HA(#Ab1): HA-AJAP1/WT	0		PRDX5	anti-HA(#Ab2): HA-AJAP1/WT	0
PRIC2	anti-HA(#Ab1): HA-AJAP1/WT	0		PRIC2	anti-HA(#Ab2): HA-AJAP1/WT	0
PRIO	anti-HA(#Ab1): HA-AJAP1/WT	0		PRIO	anti-HA(#Ab2): HA-AJAP1/WT	0
PRKRA	anti-HA(#Ab1): HA-AJAP1/WT	0		PRKRA	anti-HA(#Ab2): HA-AJAP1/WT	0
PROA	anti-HA(#Ab1): HA-AJAP1/WT	0		PROA	anti-HA(#Ab2): HA-AJAP1/WT	0
PRO	anti-HA(#Ab1): HA-AJAP1/WT	0.3442		PRO	anti-HA(#Ab2): HA-AJAP1/WT	0
PRPS1	anti-HA(#Ab1): HA-AJAP1/WT	0		PRPS1	anti-HA(#Ab2): HA-AJAP1/WT	0
PRRT1	anti-HA(#Ab1): HA-AJAP1/WT	0		PRRT1	anti-HA(#Ab2): HA-AJAP1/WT	0
PRRT2	anti-HA(#Ab1): HA-AJAP1/WT	0.007034		PRRT2	anti-HA(#Ab2): HA-AJAP1/WT	0.1552
PRS10	anti-HA(#Ab1): HA-AJAP1/WT	0		PRS10	anti-HA(#Ab2): HA-AJAP1/WT	0
PRS4	anti-HA(#Ab1): HA-AJAP1/WT	0		PRS4	anti-HA(#Ab2): HA-AJAP1/WT	0
PRS7	anti-HA(#Ab1): HA-AJAP1/WT	0		PRS7	anti-HA(#Ab2): HA-AJAP1/WT	0
PRS8	anti-HA(#Ab1): HA-AJAP1/WT	0		PRS8	anti-HA(#Ab2): HA-AJAP1/WT	0
PS17	anti-HA(#Ab1): HA-AJAP1/WT	0		PS17	anti-HA(#Ab2): HA-AJAP1/WT	0
PSA3	anti-HA(#Ab1): HA-AJAP1/WT	0		PSA3	anti-HA(#Ab2): HA-AJAP1/WT	0.31383
PSD13	anti-HA(#Ab1): HA-AJAP1/WT	0		PSD13	anti-HA(#Ab2): HA-AJAP1/WT	0
PSD1	anti-HA(#Ab1): HA-AJAP1/WT	0		PSD1	anti-HA(#Ab2): HA-AJAP1/WT	0
PSD3	anti-HA(#Ab1): HA-AJAP1/WT	0		PSD3	anti-HA(#Ab2): HA-AJAP1/WT	0
PSD	anti-HA(#Ab1): HA-AJAP1/WT	0		PSD	anti-HA(#Ab2): HA-AJAP1/WT	0
PSMD1	anti-HA(#Ab1): HA-AJAP1/WT	0		PSMD1	anti-HA(#Ab2): HA-AJAP1/WT	0
PSMD2	anti-HA(#Ab1): HA-AJAP1/WT	0		PSMD2	anti-HA(#Ab2): HA-AJAP1/WT	0
PSMD3	anti-HA(#Ab1): HA-AJAP1/WT	0		PSMD3	anti-HA(#Ab2): HA-AJAP1/WT	0
PSMD4	anti-HA(#Ab1): HA-AJAP1/WT	0		PSMD4	anti-HA(#Ab2): HA-AJAP1/WT	0
PSPC1	anti-HA(#Ab1): HA-AJAP1/WT	0		PSPC1	anti-HA(#Ab2): HA-AJAP1/WT	0
PSTB1	anti-HA(#Ab1): HA-AJAP1/WT	0		PSTB1	anti-HA(#Ab2): HA-AJAP1/WT	0
PSTB	anti-HA(#Ab1): HA-AJAP1/WT	0		PSTB	anti-HA(#Ab2): HA-AJAP1/WT	0
PSTS	anti-HA(#Ab1): HA-AJAP1/WT	0		PSTS	anti-HA(#Ab2): HA-AJAP1/WT	0
PTCD3	anti-HA(#Ab1): HA-AJAP1/WT	0		PTCD3	anti-HA(#Ab2): HA-AJAP1/WT	0
PTN	anti-HA(#Ab1): HA-AJAP1/WT	0		PTN	anti-HA(#Ab2): HA-AJAP1/WT	0
PTPM1	anti-HA(#Ab1): HA-AJAP1/WT	0		PTPM1	anti-HA(#Ab2): HA-AJAP1/WT	0
PTPRA	anti-HA(#Ab1): HA-AJAP1/WT	0		PTPRA	anti-HA(#Ab2): HA-AJAP1/WT	0
PTPRD	anti-HA(#Ab1): HA-AJAP1/WT	0		PTPRD	anti-HA(#Ab2): HA-AJAP1/WT	0
PTPRE	anti-HA(#Ab1): HA-AJAP1/WT	0		PTPRE	anti-HA(#Ab2): HA-AJAP1/WT	0
PTPRS	anti-HA(#Ab1): HA-AJAP1/WT	0.076344		PTPRS	anti-HA(#Ab2): HA-AJAP1/WT	0
PTSS1	anti-HA(#Ab1): HA-AJAP1/WT	0.098643		PTSS1	anti-HA(#Ab2): HA-AJAP1/WT	0
PUF60	anti-HA(#Ab1): HA-AJAP1/WT	0		PUF60	anti-HA(#Ab2): HA-AJAP1/WT	0.22127
PUR1	anti-HA(#Ab1): HA-AJAP1/WT	0		PUR1	anti-HA(#Ab2): HA-AJAP1/WT	0
PUR2	anti-HA(#Ab1): HA-AJAP1/WT	0		PUR2	anti-HA(#Ab2): HA-AJAP1/WT	0
PUR4	anti-HA(#Ab1): HA-AJAP1/WT	0		PUR4	anti-HA(#Ab2): HA-AJAP1/WT	0
PUR5	anti-HA(#Ab1): HA-AJAP1/WT	0		PUR5	anti-HA(#Ab2): HA-AJAP1/WT	0
PUR7	anti-HA(#Ab1): HA-AJAP1/WT	0		PUR7	anti-HA(#Ab2): HA-AJAP1/WT	0
PUR9	anti-HA(#Ab1): HA-AJAP1/WT	0		PUR9	anti-HA(#Ab2): HA-AJAP1/WT	0
PURA	anti-HA(#Ab1): HA-AJAP1/WT	0		PURA	anti-HA(#Ab2): HA-AJAP1/WT	0
PURB	anti-HA(#Ab1): HA-AJAP1/WT	0		PURB	anti-HA(#Ab2): HA-AJAP1/WT	0
PURE	anti-HA(#Ab1): HA-AJAP1/WT	0		PURE	anti-HA(#Ab2): HA-AJAP1/WT	0
PURG	anti-HA(#Ab1): HA-AJAP1/WT	0		PURG	anti-HA(#Ab2): HA-AJAP1/WT	0
PURT	anti-HA(#Ab1): HA-AJAP1/WT	0		PURT	anti-HA(#Ab2): HA-AJAP1/WT	0
PUTA	anti-HA(#Ab1): HA-AJAP1/WT	0		PUTA	anti-HA(#Ab2): HA-AJAP1/WT	0
PX11B	anti-HA(#Ab1): HA-AJAP1/WT	0.023199		PX11B	anti-HA(#Ab2): HA-AJAP1/WT	0
PYC	anti-HA(#Ab1): HA-AJAP1/WT	0		PYC	anti-HA(#Ab2): HA-AJAP1/WT	0
PYGB	anti-HA(#Ab1): HA-AJAP1/WT	0		PYGB	anti-HA(#Ab2): HA-AJAP1/WT	0
PYGM	anti-HA(#Ab1): HA-AJAP1/WT	0		PYGM	anti-HA(#Ab2): HA-AJAP1/WT	0
PYR1	anti-HA(#Ab1): HA-AJAP1/WT	0		PYR1	anti-HA(#Ab2): HA-AJAP1/WT	0
PYRB	anti-HA(#Ab1): HA-AJAP1/WT	0		PYRB	anti-HA(#Ab2): HA-AJAP1/WT	0
PYRC	anti-HA(#Ab1): HA-AJAP1/WT	0		PYRC	anti-HA(#Ab2): HA-AJAP1/WT	0
PYRD	anti-HA(#Ab1): HA-AJAP1/WT	0		PYRD	anti-HA(#Ab2): HA-AJAP1/WT	0
PYRE	anti-HA(#Ab1): HA-AJAP1/WT	0		PYRE	anti-HA(#Ab2): HA-AJAP1/WT	0
PYRF	anti-HA(#Ab1): HA-AJAP1/WT	0		PYRF	anti-HA(#Ab2): HA-AJAP1/WT	0
PYRG	anti-HA(#Ab1): HA-AJAP1/WT	0		PYRG	anti-HA(#Ab2): HA-AJAP1/WT	0
PYRH	anti-HA(#Ab1): HA-AJAP1/WT	0		PYRH	anti-HA(#Ab2): HA-AJAP1/WT	0
QCR1	anti-HA(#Ab1): HA-AJAP1/WT	0.094959		QCR1	anti-HA(#Ab2): HA-AJAP1/WT	0
QCR2	anti-HA(#Ab1): HA-AJAP1/WT	0.043737		QCR2	anti-HA(#Ab2): HA-AJAP1/WT	0
QCR6	anti-HA(#Ab1): HA-AJAP1/WT	0		QCR6	anti-HA(#Ab2): HA-AJAP1/WT	0
QCR8	anti-HA(#Ab1): HA-AJAP1/WT	0		QCR8	anti-HA(#Ab2): HA-AJAP1/WT	0.010821
QCR9	anti-HA(#Ab1): HA-AJAP1/WT	0		QCR9	anti-HA(#Ab2): HA-AJAP1/WT	0
QUEF	anti-HA(#Ab1): HA-AJAP1/WT	0		QUEF	anti-HA(#Ab2): HA-AJAP1/WT	0
QUIP	anti-HA(#Ab1): HA-AJAP1/WT	0		QUIP	anti-HA(#Ab2): HA-AJAP1/WT	0
R7BP	anti-HA(#Ab1): HA-AJAP1/WT	0		R7BP	anti-HA(#Ab2): HA-AJAP1/WT	0
RAB10	anti-HA(#Ab1): HA-AJAP1/WT	0		RAB10	anti-HA(#Ab2): HA-AJAP1/WT	0
RAB12	anti-HA(#Ab1): HA-AJAP1/WT	0		RAB12	anti-HA(#Ab2): HA-AJAP1/WT	0
RAB14	anti-HA(#Ab1): HA-AJAP1/WT	0		RAB14	anti-HA(#Ab2): HA-AJAP1/WT	0.1929
RAB15	anti-HA(#Ab1): HA-AJAP1/WT	0		RAB15	anti-HA(#Ab2): HA-AJAP1/WT	0
RAB18	anti-HA(#Ab1): HA-AJAP1/WT	0		RAB18	anti-HA(#Ab2): HA-AJAP1/WT	0
RAB1A	anti-HA(#Ab1): HA-AJAP1/WT	0		RAB1A	anti-HA(#Ab2): HA-AJAP1/WT	0
RAB1B	anti-HA(#Ab1): HA-AJAP1/WT	0		RAB1B	anti-HA(#Ab2): HA-AJAP1/WT	0
RAB21	anti-HA(#Ab1): HA-AJAP1/WT	0		RAB21	anti-HA(#Ab2): HA-AJAP1/WT	0
RAB2A	anti-HA(#Ab1): HA-AJAP1/WT	0		RAB2A	anti-HA(#Ab2): HA-AJAP1/WT	0
RAB35	anti-HA(#Ab1): HA-AJAP1/WT	0		RAB35	anti-HA(#Ab2): HA-AJAP1/WT	0
RAB3A	anti-HA(#Ab1): HA-AJAP1/WT	0		RAB3A	anti-HA(#Ab2): HA-AJAP1/WT	0
RAB3B	anti-HA(#Ab1): HA-AJAP1/WT	0		RAB3B	anti-HA(#Ab2): HA-AJAP1/WT	0
RAB3C	anti-HA(#Ab1): HA-AJAP1/WT	0		RAB3C	anti-HA(#Ab2): HA-AJAP1/WT	0
RAB5A	anti-HA(#Ab1): HA-AJAP1/WT	0		RAB5A	anti-HA(#Ab2): HA-AJAP1/WT	0
RAB5B	anti-HA(#Ab1): HA-AJAP1/WT	0		RAB5B	anti-HA(#Ab2): HA-AJAP1/WT	0
RAB5C	anti-HA(#Ab1): HA-AJAP1/WT	0		RAB5C	anti-HA(#Ab2): HA-AJAP1/WT	0
RAB7A	anti-HA(#Ab1): HA-AJAP1/WT	0		RAB7A	anti-HA(#Ab2): HA-AJAP1/WT	0
RABL6	anti-HA(#Ab1): HA-AJAP1/WT	0		RABL6	anti-HA(#Ab2): HA-AJAP1/WT	0
RAC1	anti-HA(#Ab1): HA-AJAP1/WT	0		RAC1	anti-HA(#Ab2): HA-AJAP1/WT	0.029929
RALA	anti-HA(#Ab1): HA-AJAP1/WT	0.064349		RALA	anti-HA(#Ab2): HA-AJAP1/WT	0
RALY	anti-HA(#Ab1): HA-AJAP1/WT	0		RALY	anti-HA(#Ab2): HA-AJAP1/WT	0
RAN	anti-HA(#Ab1): HA-AJAP1/WT	0		RAN	anti-HA(#Ab2): HA-AJAP1/WT	0
RAP1	anti-HA(#Ab1): HA-AJAP1/WT	0		RAP1	anti-HA(#Ab2): HA-AJAP1/WT	0
RAP2A	anti-HA(#Ab1): HA-AJAP1/WT	0.33802		RAP2A	anti-HA(#Ab2): HA-AJAP1/WT	0
RAPA	anti-HA(#Ab1): HA-AJAP1/WT	0		RAPA	anti-HA(#Ab2): HA-AJAP1/WT	0
RAPH1	anti-HA(#Ab1): HA-AJAP1/WT	0		RAPH1	anti-HA(#Ab2): HA-AJAP1/WT	0
RASA3	anti-HA(#Ab1): HA-AJAP1/WT	0		RASA3	anti-HA(#Ab2): HA-AJAP1/WT	0
RASK	anti-HA(#Ab1): HA-AJAP1/WT	0		RASK	anti-HA(#Ab2): HA-AJAP1/WT	0
RASM	anti-HA(#Ab1): HA-AJAP1/WT	0		RASM	anti-HA(#Ab2): HA-AJAP1/WT	0
RB33B	anti-HA(#Ab1): HA-AJAP1/WT	0		RB33B	anti-HA(#Ab2): HA-AJAP1/WT	0
RB6I2	anti-HA(#Ab1): HA-AJAP1/WT	0		RB6I2	anti-HA(#Ab2): HA-AJAP1/WT	0
RBCC1	anti-HA(#Ab1): HA-AJAP1/WT	0		RBCC1	anti-HA(#Ab2): HA-AJAP1/WT	0
RBM14	anti-HA(#Ab1): HA-AJAP1/WT	0		RBM14	anti-HA(#Ab2): HA-AJAP1/WT	0
RBM39	anti-HA(#Ab1): HA-AJAP1/WT	0		RBM39	anti-HA(#Ab2): HA-AJAP1/WT	0
RBSA	anti-HA(#Ab1): HA-AJAP1/WT	0		RBSA	anti-HA(#Ab2): HA-AJAP1/WT	0
RCN1	anti-HA(#Ab1): HA-AJAP1/WT	0		RCN1	anti-HA(#Ab2): HA-AJAP1/WT	0
RCN2	anti-HA(#Ab1): HA-AJAP1/WT	0.056994		RCN2	anti-HA(#Ab2): HA-AJAP1/WT	0.52265
RDGC	anti-HA(#Ab1): HA-AJAP1/WT	0		RDGC	anti-HA(#Ab2): HA-AJAP1/WT	0
RECA	anti-HA(#Ab1): HA-AJAP1/WT	0		RECA	anti-HA(#Ab2): HA-AJAP1/WT	0
REEP5	anti-HA(#Ab1): HA-AJAP1/WT	0		REEP5	anti-HA(#Ab2): HA-AJAP1/WT	0
REF	anti-HA(#Ab1): HA-AJAP1/WT	0.025618		REF	anti-HA(#Ab2): HA-AJAP1/WT	0.060004
RENT1	anti-HA(#Ab1): HA-AJAP1/WT	0		RENT1	anti-HA(#Ab2): HA-AJAP1/WT	0
RETR1	anti-HA(#Ab1): HA-AJAP1/WT	0		RETR1	anti-HA(#Ab2): HA-AJAP1/WT	0
RF1	anti-HA(#Ab1): HA-AJAP1/WT	0		RF1	anti-HA(#Ab2): HA-AJAP1/WT	0
RF3	anti-HA(#Ab1): HA-AJAP1/WT	0		RF3	anti-HA(#Ab2): HA-AJAP1/WT	0
RFIP2	anti-HA(#Ab1): HA-AJAP1/WT	0		RFIP2	anti-HA(#Ab2): HA-AJAP1/WT	0
RFIP5	anti-HA(#Ab1): HA-AJAP1/WT	0		RFIP5	anti-HA(#Ab2): HA-AJAP1/WT	0
RGPA1	anti-HA(#Ab1): HA-AJAP1/WT	0		RGPA1	anti-HA(#Ab2): HA-AJAP1/WT	0
RGRF1	anti-HA(#Ab1): HA-AJAP1/WT	0		RGRF1	anti-HA(#Ab2): HA-AJAP1/WT	0
RGRF2	anti-HA(#Ab1): HA-AJAP1/WT	0		RGRF2	anti-HA(#Ab2): HA-AJAP1/WT	0
RGS7	anti-HA(#Ab1): HA-AJAP1/WT	0		RGS7	anti-HA(#Ab2): HA-AJAP1/WT	0
RGS9	anti-HA(#Ab1): HA-AJAP1/WT	0		RGS9	anti-HA(#Ab2): HA-AJAP1/WT	0
RHG21	anti-HA(#Ab1): HA-AJAP1/WT	0		RHG21	anti-HA(#Ab2): HA-AJAP1/WT	0
RHG23	anti-HA(#Ab1): HA-AJAP1/WT	0		RHG23	anti-HA(#Ab2): HA-AJAP1/WT	0
RHG32	anti-HA(#Ab1): HA-AJAP1/WT	0		RHG32	anti-HA(#Ab2): HA-AJAP1/WT	0
RHG33	anti-HA(#Ab1): HA-AJAP1/WT	0		RHG33	anti-HA(#Ab2): HA-AJAP1/WT	0
RHG39	anti-HA(#Ab1): HA-AJAP1/WT	0		RHG39	anti-HA(#Ab2): HA-AJAP1/WT	0
RHOB	anti-HA(#Ab1): HA-AJAP1/WT	0		RHOB	anti-HA(#Ab2): HA-AJAP1/WT	0
RHOF	anti-HA(#Ab1): HA-AJAP1/WT	0		RHOF	anti-HA(#Ab2): HA-AJAP1/WT	0
RHOG	anti-HA(#Ab1): HA-AJAP1/WT	0		RHOG	anti-HA(#Ab2): HA-AJAP1/WT	0
RHO	anti-HA(#Ab1): HA-AJAP1/WT	0		RHO	anti-HA(#Ab2): HA-AJAP1/WT	0
RIBA	anti-HA(#Ab1): HA-AJAP1/WT	0		RIBA	anti-HA(#Ab2): HA-AJAP1/WT	0
RICTR	anti-HA(#Ab1): HA-AJAP1/WT	0		RICTR	anti-HA(#Ab2): HA-AJAP1/WT	0
RIMB2	anti-HA(#Ab1): HA-AJAP1/WT	0		RIMB2	anti-HA(#Ab2): HA-AJAP1/WT	0
RIMO	anti-HA(#Ab1): HA-AJAP1/WT	0		RIMO	anti-HA(#Ab2): HA-AJAP1/WT	0
RIMS1	anti-HA(#Ab1): HA-AJAP1/WT	0		RIMS1	anti-HA(#Ab2): HA-AJAP1/WT	0
RIMS2	anti-HA(#Ab1): HA-AJAP1/WT	0		RIMS2	anti-HA(#Ab2): HA-AJAP1/WT	0
RINI	anti-HA(#Ab1): HA-AJAP1/WT	0		RINI	anti-HA(#Ab2): HA-AJAP1/WT	0
RISB	anti-HA(#Ab1): HA-AJAP1/WT	0		RISB	anti-HA(#Ab2): HA-AJAP1/WT	0
RITA1	anti-HA(#Ab1): HA-AJAP1/WT	0		RITA1	anti-HA(#Ab2): HA-AJAP1/WT	0
RL10A	anti-HA(#Ab1): HA-AJAP1/WT	0		RL10A	anti-HA(#Ab2): HA-AJAP1/WT	0
RL10	anti-HA(#Ab1): HA-AJAP1/WT	0		RL10	anti-HA(#Ab2): HA-AJAP1/WT	0
RL11	anti-HA(#Ab1): HA-AJAP1/WT	0		RL11	anti-HA(#Ab2): HA-AJAP1/WT	0
RL12	anti-HA(#Ab1): HA-AJAP1/WT	0		RL12	anti-HA(#Ab2): HA-AJAP1/WT	0
RL13A	anti-HA(#Ab1): HA-AJAP1/WT	0		RL13A	anti-HA(#Ab2): HA-AJAP1/WT	0
RL13	anti-HA(#Ab1): HA-AJAP1/WT	0.3167		RL13	anti-HA(#Ab2): HA-AJAP1/WT	0
RL14	anti-HA(#Ab1): HA-AJAP1/WT	0		RL14	anti-HA(#Ab2): HA-AJAP1/WT	0
RL15	anti-HA(#Ab1): HA-AJAP1/WT	0		RL15	anti-HA(#Ab2): HA-AJAP1/WT	0
RL16	anti-HA(#Ab1): HA-AJAP1/WT	0		RL16	anti-HA(#Ab2): HA-AJAP1/WT	0
RL17	anti-HA(#Ab1): HA-AJAP1/WT	0.32158		RL17	anti-HA(#Ab2): HA-AJAP1/WT	0
RL18A	anti-HA(#Ab1): HA-AJAP1/WT	0		RL18A	anti-HA(#Ab2): HA-AJAP1/WT	0
RL18	anti-HA(#Ab1): HA-AJAP1/WT	0		RL18	anti-HA(#Ab2): HA-AJAP1/WT	0
RL19	anti-HA(#Ab1): HA-AJAP1/WT	0		RL19	anti-HA(#Ab2): HA-AJAP1/WT	0
RL1	anti-HA(#Ab1): HA-AJAP1/WT	0		RL1	anti-HA(#Ab2): HA-AJAP1/WT	0
RL20	anti-HA(#Ab1): HA-AJAP1/WT	0		RL20	anti-HA(#Ab2): HA-AJAP1/WT	0
RL21	anti-HA(#Ab1): HA-AJAP1/WT	0		RL21	anti-HA(#Ab2): HA-AJAP1/WT	0
RL22L	anti-HA(#Ab1): HA-AJAP1/WT	0		RL22L	anti-HA(#Ab2): HA-AJAP1/WT	0.3696
RL22	anti-HA(#Ab1): HA-AJAP1/WT	0		RL22	anti-HA(#Ab2): HA-AJAP1/WT	0
RL23A	anti-HA(#Ab1): HA-AJAP1/WT	0		RL23A	anti-HA(#Ab2): HA-AJAP1/WT	0
RL23	anti-HA(#Ab1): HA-AJAP1/WT	0		RL23	anti-HA(#Ab2): HA-AJAP1/WT	0
RL24	anti-HA(#Ab1): HA-AJAP1/WT	0		RL24	anti-HA(#Ab2): HA-AJAP1/WT	0
RL25	anti-HA(#Ab1): HA-AJAP1/WT	0		RL25	anti-HA(#Ab2): HA-AJAP1/WT	0
RL27A	anti-HA(#Ab1): HA-AJAP1/WT	0		RL27A	anti-HA(#Ab2): HA-AJAP1/WT	0
RL27	anti-HA(#Ab1): HA-AJAP1/WT	0		RL27	anti-HA(#Ab2): HA-AJAP1/WT	0
RL28	anti-HA(#Ab1): HA-AJAP1/WT	0.17608		RL28	anti-HA(#Ab2): HA-AJAP1/WT	0
RL2	anti-HA(#Ab1): HA-AJAP1/WT	0		RL2	anti-HA(#Ab2): HA-AJAP1/WT	0
RL30	anti-HA(#Ab1): HA-AJAP1/WT	0		RL30	anti-HA(#Ab2): HA-AJAP1/WT	0
RL31	anti-HA(#Ab1): HA-AJAP1/WT	0		RL31	anti-HA(#Ab2): HA-AJAP1/WT	0
RL34	anti-HA(#Ab1): HA-AJAP1/WT	0		RL34	anti-HA(#Ab2): HA-AJAP1/WT	0
RL35A	anti-HA(#Ab1): HA-AJAP1/WT	0		RL35A	anti-HA(#Ab2): HA-AJAP1/WT	0
RL35	anti-HA(#Ab1): HA-AJAP1/WT	0.014328		RL35	anti-HA(#Ab2): HA-AJAP1/WT	0.16169
RL36A	anti-HA(#Ab1): HA-AJAP1/WT	0		RL36A	anti-HA(#Ab2): HA-AJAP1/WT	0
RL36	anti-HA(#Ab1): HA-AJAP1/WT	0		RL36	anti-HA(#Ab2): HA-AJAP1/WT	0
RL38	anti-HA(#Ab1): HA-AJAP1/WT	0		RL38	anti-HA(#Ab2): HA-AJAP1/WT	0
RL3	anti-HA(#Ab1): HA-AJAP1/WT	0		RL3	anti-HA(#Ab2): HA-AJAP1/WT	0
RL4	anti-HA(#Ab1): HA-AJAP1/WT	0		RL4	anti-HA(#Ab2): HA-AJAP1/WT	0
RL5	anti-HA(#Ab1): HA-AJAP1/WT	0		RL5	anti-HA(#Ab2): HA-AJAP1/WT	0
RL6	anti-HA(#Ab1): HA-AJAP1/WT	0		RL6	anti-HA(#Ab2): HA-AJAP1/WT	0
RL7A	anti-HA(#Ab1): HA-AJAP1/WT	0		RL7A	anti-HA(#Ab2): HA-AJAP1/WT	0
RL7	anti-HA(#Ab1): HA-AJAP1/WT	0		RL7	anti-HA(#Ab2): HA-AJAP1/WT	0.20656
RL8	anti-HA(#Ab1): HA-AJAP1/WT	0		RL8	anti-HA(#Ab2): HA-AJAP1/WT	0
RL9	anti-HA(#Ab1): HA-AJAP1/WT	0		RL9	anti-HA(#Ab2): HA-AJAP1/WT	0
RLA0	anti-HA(#Ab1): HA-AJAP1/WT	0		RLA0	anti-HA(#Ab2): HA-AJAP1/WT	0
RLA2	anti-HA(#Ab1): HA-AJAP1/WT	0		RLA2	anti-HA(#Ab2): HA-AJAP1/WT	0
RLGPB	anti-HA(#Ab1): HA-AJAP1/WT	0		RLGPB	anti-HA(#Ab2): HA-AJAP1/WT	0
RLMH	anti-HA(#Ab1): HA-AJAP1/WT	0		RLMH	anti-HA(#Ab2): HA-AJAP1/WT	0
RLMKL	anti-HA(#Ab1): HA-AJAP1/WT	0		RLMKL	anti-HA(#Ab2): HA-AJAP1/WT	0
RM01	anti-HA(#Ab1): HA-AJAP1/WT	0		RM01	anti-HA(#Ab2): HA-AJAP1/WT	0
RM04	anti-HA(#Ab1): HA-AJAP1/WT	0		RM04	anti-HA(#Ab2): HA-AJAP1/WT	0
RM09	anti-HA(#Ab1): HA-AJAP1/WT	0		RM09	anti-HA(#Ab2): HA-AJAP1/WT	0
RM12	anti-HA(#Ab1): HA-AJAP1/WT	0		RM12	anti-HA(#Ab2): HA-AJAP1/WT	0
RM19	anti-HA(#Ab1): HA-AJAP1/WT	0		RM19	anti-HA(#Ab2): HA-AJAP1/WT	0
RM21	anti-HA(#Ab1): HA-AJAP1/WT	0		RM21	anti-HA(#Ab2): HA-AJAP1/WT	0
RM22	anti-HA(#Ab1): HA-AJAP1/WT	0		RM22	anti-HA(#Ab2): HA-AJAP1/WT	0
RM39	anti-HA(#Ab1): HA-AJAP1/WT	0		RM39	anti-HA(#Ab2): HA-AJAP1/WT	0
RM41	anti-HA(#Ab1): HA-AJAP1/WT	0		RM41	anti-HA(#Ab2): HA-AJAP1/WT	0
RM44	anti-HA(#Ab1): HA-AJAP1/WT	0		RM44	anti-HA(#Ab2): HA-AJAP1/WT	0
RMLB	anti-HA(#Ab1): HA-AJAP1/WT	0		RMLB	anti-HA(#Ab2): HA-AJAP1/WT	0
RNE	anti-HA(#Ab1): HA-AJAP1/WT	0		RNE	anti-HA(#Ab2): HA-AJAP1/WT	0
RO52	anti-HA(#Ab1): HA-AJAP1/WT	0		RO52	anti-HA(#Ab2): HA-AJAP1/WT	0
ROA2	anti-HA(#Ab1): HA-AJAP1/WT	0		ROA2	anti-HA(#Ab2): HA-AJAP1/WT	0
ROA3	anti-HA(#Ab1): HA-AJAP1/WT	0		ROA3	anti-HA(#Ab2): HA-AJAP1/WT	0
ROGDI	anti-HA(#Ab1): HA-AJAP1/WT	0		ROGDI	anti-HA(#Ab2): HA-AJAP1/WT	0
RP3A	anti-HA(#Ab1): HA-AJAP1/WT	0		RP3A	anti-HA(#Ab2): HA-AJAP1/WT	0
RP54	anti-HA(#Ab1): HA-AJAP1/WT	0		RP54	anti-HA(#Ab2): HA-AJAP1/WT	0
RPGF2	anti-HA(#Ab1): HA-AJAP1/WT	0		RPGF2	anti-HA(#Ab2): HA-AJAP1/WT	0
RPGF4	anti-HA(#Ab1): HA-AJAP1/WT	0		RPGF4	anti-HA(#Ab2): HA-AJAP1/WT	0
RPN1	anti-HA(#Ab1): HA-AJAP1/WT	0		RPN1	anti-HA(#Ab2): HA-AJAP1/WT	0
RPOA	anti-HA(#Ab1): HA-AJAP1/WT	0		RPOA	anti-HA(#Ab2): HA-AJAP1/WT	0
RPOB	anti-HA(#Ab1): HA-AJAP1/WT	0		RPOB	anti-HA(#Ab2): HA-AJAP1/WT	0
RPOC2	anti-HA(#Ab1): HA-AJAP1/WT	0		RPOC2	anti-HA(#Ab2): HA-AJAP1/WT	0.33353
RPOC	anti-HA(#Ab1): HA-AJAP1/WT	0		RPOC	anti-HA(#Ab2): HA-AJAP1/WT	0.32852
RPOD	anti-HA(#Ab1): HA-AJAP1/WT	0		RPOD	anti-HA(#Ab2): HA-AJAP1/WT	0
RPOZ	anti-HA(#Ab1): HA-AJAP1/WT	0		RPOZ	anti-HA(#Ab2): HA-AJAP1/WT	0
RPSH	anti-HA(#Ab1): HA-AJAP1/WT	0		RPSH	anti-HA(#Ab2): HA-AJAP1/WT	0
RRAAH	anti-HA(#Ab1): HA-AJAP1/WT	0		RRAAH	anti-HA(#Ab2): HA-AJAP1/WT	0
RRAS2	anti-HA(#Ab1): HA-AJAP1/WT	0		RRAS2	anti-HA(#Ab2): HA-AJAP1/WT	0
RRBP1	anti-HA(#Ab1): HA-AJAP1/WT	0		RRBP1	anti-HA(#Ab2): HA-AJAP1/WT	0
RRF	anti-HA(#Ab1): HA-AJAP1/WT	0		RRF	anti-HA(#Ab2): HA-AJAP1/WT	0
RS10	anti-HA(#Ab1): HA-AJAP1/WT	0.069926		RS10	anti-HA(#Ab2): HA-AJAP1/WT	0
RS11	anti-HA(#Ab1): HA-AJAP1/WT	0		RS11	anti-HA(#Ab2): HA-AJAP1/WT	0
RS12	anti-HA(#Ab1): HA-AJAP1/WT	0		RS12	anti-HA(#Ab2): HA-AJAP1/WT	0
RS13	anti-HA(#Ab1): HA-AJAP1/WT	0.26677		RS13	anti-HA(#Ab2): HA-AJAP1/WT	0
RS14	anti-HA(#Ab1): HA-AJAP1/WT	0		RS14	anti-HA(#Ab2): HA-AJAP1/WT	0
RS15A	anti-HA(#Ab1): HA-AJAP1/WT	0		RS15A	anti-HA(#Ab2): HA-AJAP1/WT	0
RS15	anti-HA(#Ab1): HA-AJAP1/WT	0		RS15	anti-HA(#Ab2): HA-AJAP1/WT	0
RS16	anti-HA(#Ab1): HA-AJAP1/WT	0		RS16	anti-HA(#Ab2): HA-AJAP1/WT	0
RS17	anti-HA(#Ab1): HA-AJAP1/WT	0		RS17	anti-HA(#Ab2): HA-AJAP1/WT	0
RS18	anti-HA(#Ab1): HA-AJAP1/WT	0		RS18	anti-HA(#Ab2): HA-AJAP1/WT	0.14386
RS19	anti-HA(#Ab1): HA-AJAP1/WT	0		RS19	anti-HA(#Ab2): HA-AJAP1/WT	0.05747
RS1	anti-HA(#Ab1): HA-AJAP1/WT	0		RS1	anti-HA(#Ab2): HA-AJAP1/WT	0
RS20	anti-HA(#Ab1): HA-AJAP1/WT	0.0065448		RS20	anti-HA(#Ab2): HA-AJAP1/WT	0
RS21	anti-HA(#Ab1): HA-AJAP1/WT	0		RS21	anti-HA(#Ab2): HA-AJAP1/WT	0
RS23	anti-HA(#Ab1): HA-AJAP1/WT	0		RS23	anti-HA(#Ab2): HA-AJAP1/WT	0
RS25	anti-HA(#Ab1): HA-AJAP1/WT	0		RS25	anti-HA(#Ab2): HA-AJAP1/WT	0
RS26	anti-HA(#Ab1): HA-AJAP1/WT	0		RS26	anti-HA(#Ab2): HA-AJAP1/WT	0
RS29	anti-HA(#Ab1): HA-AJAP1/WT	0		RS29	anti-HA(#Ab2): HA-AJAP1/WT	0
RS2	anti-HA(#Ab1): HA-AJAP1/WT	0.098517		RS2	anti-HA(#Ab2): HA-AJAP1/WT	0
RS3A	anti-HA(#Ab1): HA-AJAP1/WT	0		RS3A	anti-HA(#Ab2): HA-AJAP1/WT	0
RS3	anti-HA(#Ab1): HA-AJAP1/WT	0		RS3	anti-HA(#Ab2): HA-AJAP1/WT	0
RS4	anti-HA(#Ab1): HA-AJAP1/WT	0		RS4	anti-HA(#Ab2): HA-AJAP1/WT	0
RS5	anti-HA(#Ab1): HA-AJAP1/WT	0		RS5	anti-HA(#Ab2): HA-AJAP1/WT	0
RS6	anti-HA(#Ab1): HA-AJAP1/WT	0		RS6	anti-HA(#Ab2): HA-AJAP1/WT	0
RS7	anti-HA(#Ab1): HA-AJAP1/WT	0		RS7	anti-HA(#Ab2): HA-AJAP1/WT	0.037434
RS8	anti-HA(#Ab1): HA-AJAP1/WT	0		RS8	anti-HA(#Ab2): HA-AJAP1/WT	0
RS9	anti-HA(#Ab1): HA-AJAP1/WT	0		RS9	anti-HA(#Ab2): HA-AJAP1/WT	0
RSMH	anti-HA(#Ab1): HA-AJAP1/WT	0		RSMH	anti-HA(#Ab2): HA-AJAP1/WT	0
RT02	anti-HA(#Ab1): HA-AJAP1/WT	0		RT02	anti-HA(#Ab2): HA-AJAP1/WT	0
RT05	anti-HA(#Ab1): HA-AJAP1/WT	0		RT05	anti-HA(#Ab2): HA-AJAP1/WT	0
RT06	anti-HA(#Ab1): HA-AJAP1/WT	0		RT06	anti-HA(#Ab2): HA-AJAP1/WT	0
RT09	anti-HA(#Ab1): HA-AJAP1/WT	0		RT09	anti-HA(#Ab2): HA-AJAP1/WT	0
RT22	anti-HA(#Ab1): HA-AJAP1/WT	0		RT22	anti-HA(#Ab2): HA-AJAP1/WT	0
RT23	anti-HA(#Ab1): HA-AJAP1/WT	0		RT23	anti-HA(#Ab2): HA-AJAP1/WT	0
RT26	anti-HA(#Ab1): HA-AJAP1/WT	0		RT26	anti-HA(#Ab2): HA-AJAP1/WT	0
RT27	anti-HA(#Ab1): HA-AJAP1/WT	0		RT27	anti-HA(#Ab2): HA-AJAP1/WT	0
RT28	anti-HA(#Ab1): HA-AJAP1/WT	0		RT28	anti-HA(#Ab2): HA-AJAP1/WT	0
RT29	anti-HA(#Ab1): HA-AJAP1/WT	0		RT29	anti-HA(#Ab2): HA-AJAP1/WT	0
RT34	anti-HA(#Ab1): HA-AJAP1/WT	0		RT34	anti-HA(#Ab2): HA-AJAP1/WT	0
RTCA	anti-HA(#Ab1): HA-AJAP1/WT	0		RTCA	anti-HA(#Ab2): HA-AJAP1/WT	0
RTCB	anti-HA(#Ab1): HA-AJAP1/WT	0		RTCB	anti-HA(#Ab2): HA-AJAP1/WT	0
RTN1	anti-HA(#Ab1): HA-AJAP1/WT	0		RTN1	anti-HA(#Ab2): HA-AJAP1/WT	0
RTN3	anti-HA(#Ab1): HA-AJAP1/WT	0		RTN3	anti-HA(#Ab2): HA-AJAP1/WT	0
RTN4	anti-HA(#Ab1): HA-AJAP1/WT	0		RTN4	anti-HA(#Ab2): HA-AJAP1/WT	0
RTRAF	anti-HA(#Ab1): HA-AJAP1/WT	0.040798		RTRAF	anti-HA(#Ab2): HA-AJAP1/WT	0
RUFY3	anti-HA(#Ab1): HA-AJAP1/WT	0		RUFY3	anti-HA(#Ab2): HA-AJAP1/WT	0
RUN3A	anti-HA(#Ab1): HA-AJAP1/WT	0		RUN3A	anti-HA(#Ab2): HA-AJAP1/WT	0
RUVA	anti-HA(#Ab1): HA-AJAP1/WT	0		RUVA	anti-HA(#Ab2): HA-AJAP1/WT	0
RUVB2	anti-HA(#Ab1): HA-AJAP1/WT	0		RUVB2	anti-HA(#Ab2): HA-AJAP1/WT	0
S10A7	anti-HA(#Ab1): HA-AJAP1/WT	0		S10A7	anti-HA(#Ab2): HA-AJAP1/WT	0.041501
S10A8	anti-HA(#Ab1): HA-AJAP1/WT	0.10698		S10A8	anti-HA(#Ab2): HA-AJAP1/WT	0.17707
S10A9	anti-HA(#Ab1): HA-AJAP1/WT	0.087535		S10A9	anti-HA(#Ab2): HA-AJAP1/WT	0.12987
S10AE	anti-HA(#Ab1): HA-AJAP1/WT	0		S10AE	anti-HA(#Ab2): HA-AJAP1/WT	0.098257
S10AG	anti-HA(#Ab1): HA-AJAP1/WT	0		S10AG	anti-HA(#Ab2): HA-AJAP1/WT	0.13011
S12A2	anti-HA(#Ab1): HA-AJAP1/WT	0		S12A2	anti-HA(#Ab2): HA-AJAP1/WT	0
S12A5	anti-HA(#Ab1): HA-AJAP1/WT	0.039782		S12A5	anti-HA(#Ab2): HA-AJAP1/WT	0.019558
S2533	anti-HA(#Ab1): HA-AJAP1/WT	0		S2533	anti-HA(#Ab2): HA-AJAP1/WT	0
S2542	anti-HA(#Ab1): HA-AJAP1/WT	0		S2542	anti-HA(#Ab2): HA-AJAP1/WT	0
S2546	anti-HA(#Ab1): HA-AJAP1/WT	0		S2546	anti-HA(#Ab2): HA-AJAP1/WT	0
S2551	anti-HA(#Ab1): HA-AJAP1/WT	0		S2551	anti-HA(#Ab2): HA-AJAP1/WT	0
S27A1	anti-HA(#Ab1): HA-AJAP1/WT	0		S27A1	anti-HA(#Ab2): HA-AJAP1/WT	0
S27A4	anti-HA(#Ab1): HA-AJAP1/WT	0.029292		S27A4	anti-HA(#Ab2): HA-AJAP1/WT	0
S4A10	anti-HA(#Ab1): HA-AJAP1/WT	0		S4A10	anti-HA(#Ab2): HA-AJAP1/WT	0
S4A8	anti-HA(#Ab1): HA-AJAP1/WT	0		S4A8	anti-HA(#Ab2): HA-AJAP1/WT	0
S6A11	anti-HA(#Ab1): HA-AJAP1/WT	0.11744		S6A11	anti-HA(#Ab2): HA-AJAP1/WT	0
S6A17	anti-HA(#Ab1): HA-AJAP1/WT	0.0094117		S6A17	anti-HA(#Ab2): HA-AJAP1/WT	0
S7A14	anti-HA(#Ab1): HA-AJAP1/WT	0.012566		S7A14	anti-HA(#Ab2): HA-AJAP1/WT	0
SAC2	anti-HA(#Ab1): HA-AJAP1/WT	0		SAC2	anti-HA(#Ab2): HA-AJAP1/WT	0
SAFB1	anti-HA(#Ab1): HA-AJAP1/WT	0		SAFB1	anti-HA(#Ab2): HA-AJAP1/WT	0
SAHH2	anti-HA(#Ab1): HA-AJAP1/WT	0		SAHH2	anti-HA(#Ab2): HA-AJAP1/WT	0
SAHH	anti-HA(#Ab1): HA-AJAP1/WT	0		SAHH	anti-HA(#Ab2): HA-AJAP1/WT	0
SAM50	anti-HA(#Ab1): HA-AJAP1/WT	0		SAM50	anti-HA(#Ab2): HA-AJAP1/WT	0
SASH1	anti-HA(#Ab1): HA-AJAP1/WT	0		SASH1	anti-HA(#Ab2): HA-AJAP1/WT	0
SBSN	anti-HA(#Ab1): HA-AJAP1/WT	0.17263		SBSN	anti-HA(#Ab2): HA-AJAP1/WT	0
SC16A	anti-HA(#Ab1): HA-AJAP1/WT	0		SC16A	anti-HA(#Ab2): HA-AJAP1/WT	0
SC6A1	anti-HA(#Ab1): HA-AJAP1/WT	0.0078072		SC6A1	anti-HA(#Ab2): HA-AJAP1/WT	0
SCAI	anti-HA(#Ab1): HA-AJAP1/WT	0		SCAI	anti-HA(#Ab2): HA-AJAP1/WT	0
SCAM1	anti-HA(#Ab1): HA-AJAP1/WT	0		SCAM1	anti-HA(#Ab2): HA-AJAP1/WT	0
SCAM3	anti-HA(#Ab1): HA-AJAP1/WT	0		SCAM3	anti-HA(#Ab2): HA-AJAP1/WT	0
SCAM5	anti-HA(#Ab1): HA-AJAP1/WT	0		SCAM5	anti-HA(#Ab2): HA-AJAP1/WT	0
SCAR3	anti-HA(#Ab1): HA-AJAP1/WT	0		SCAR3	anti-HA(#Ab2): HA-AJAP1/WT	0
SCGR3	anti-HA(#Ab1): HA-AJAP1/WT	0		SCGR3	anti-HA(#Ab2): HA-AJAP1/WT	0.045735
SCGR4	anti-HA(#Ab1): HA-AJAP1/WT	0.068859		SCGR4	anti-HA(#Ab2): HA-AJAP1/WT	0
SCGR6	anti-HA(#Ab1): HA-AJAP1/WT	1		SCGR6	anti-HA(#Ab2): HA-AJAP1/WT	0
SCGR7	anti-HA(#Ab1): HA-AJAP1/WT	0.0056587		SCGR7	anti-HA(#Ab2): HA-AJAP1/WT	0.042215
SCGR8	anti-HA(#Ab1): HA-AJAP1/WT	0.01466		SCGR8	anti-HA(#Ab2): HA-AJAP1/WT	0
SCMC2	anti-HA(#Ab1): HA-AJAP1/WT	0		SCMC2	anti-HA(#Ab2): HA-AJAP1/WT	0
SCMC3	anti-HA(#Ab1): HA-AJAP1/WT	0		SCMC3	anti-HA(#Ab2): HA-AJAP1/WT	0
SCOT1	anti-HA(#Ab1): HA-AJAP1/WT	0		SCOT1	anti-HA(#Ab2): HA-AJAP1/WT	0
SDF2	anti-HA(#Ab1): HA-AJAP1/WT	0		SDF2	anti-HA(#Ab2): HA-AJAP1/WT	0
SDHA	anti-HA(#Ab1): HA-AJAP1/WT	0		SDHA	anti-HA(#Ab2): HA-AJAP1/WT	0
SDHB	anti-HA(#Ab1): HA-AJAP1/WT	0		SDHB	anti-HA(#Ab2): HA-AJAP1/WT	0
SDHD	anti-HA(#Ab1): HA-AJAP1/WT	0		SDHD	anti-HA(#Ab2): HA-AJAP1/WT	0
SEC13	anti-HA(#Ab1): HA-AJAP1/WT	0		SEC13	anti-HA(#Ab2): HA-AJAP1/WT	0
SECA	anti-HA(#Ab1): HA-AJAP1/WT	0		SECA	anti-HA(#Ab2): HA-AJAP1/WT	0.041914
SECB	anti-HA(#Ab1): HA-AJAP1/WT	0		SECB	anti-HA(#Ab2): HA-AJAP1/WT	0
SECD	anti-HA(#Ab1): HA-AJAP1/WT	0		SECD	anti-HA(#Ab2): HA-AJAP1/WT	0
SECY	anti-HA(#Ab1): HA-AJAP1/WT	0		SECY	anti-HA(#Ab2): HA-AJAP1/WT	0
SEH1	anti-HA(#Ab1): HA-AJAP1/WT	0		SEH1	anti-HA(#Ab2): HA-AJAP1/WT	0
SEM4A	anti-HA(#Ab1): HA-AJAP1/WT	0		SEM4A	anti-HA(#Ab2): HA-AJAP1/WT	0.10767
2011-09-01	anti-HA(#Ab1): HA-AJAP1/WT	0.18318		2011-09-01	anti-HA(#Ab2): HA-AJAP1/WT	0
2003-09-01	anti-HA(#Ab1): HA-AJAP1/WT	0		2003-09-01	anti-HA(#Ab2): HA-AJAP1/WT	0
2004-09-01	anti-HA(#Ab1): HA-AJAP1/WT	0		2004-09-01	anti-HA(#Ab2): HA-AJAP1/WT	0
2005-09-01	anti-HA(#Ab1): HA-AJAP1/WT	0		2005-09-01	anti-HA(#Ab2): HA-AJAP1/WT	0
2006-09-01	anti-HA(#Ab1): HA-AJAP1/WT	0		2006-09-01	anti-HA(#Ab2): HA-AJAP1/WT	0
2007-09-01	anti-HA(#Ab1): HA-AJAP1/WT	0.016463		2007-09-01	anti-HA(#Ab2): HA-AJAP1/WT	0
2008-09-01	anti-HA(#Ab1): HA-AJAP1/WT	0.056546		2008-09-01	anti-HA(#Ab2): HA-AJAP1/WT	0
2009-09-01	anti-HA(#Ab1): HA-AJAP1/WT	0		2009-09-01	anti-HA(#Ab2): HA-AJAP1/WT	0
SERA	anti-HA(#Ab1): HA-AJAP1/WT	0		SERA	anti-HA(#Ab2): HA-AJAP1/WT	0
SERC	anti-HA(#Ab1): HA-AJAP1/WT	0		SERC	anti-HA(#Ab2): HA-AJAP1/WT	0
SERPH	anti-HA(#Ab1): HA-AJAP1/WT	0		SERPH	anti-HA(#Ab2): HA-AJAP1/WT	0
SFPQ	anti-HA(#Ab1): HA-AJAP1/WT	0		SFPQ	anti-HA(#Ab2): HA-AJAP1/WT	0
SFXN1	anti-HA(#Ab1): HA-AJAP1/WT	0.0079201		SFXN1	anti-HA(#Ab2): HA-AJAP1/WT	0
SFXN3	anti-HA(#Ab1): HA-AJAP1/WT	0		SFXN3	anti-HA(#Ab2): HA-AJAP1/WT	0.03491
SFXN5	anti-HA(#Ab1): HA-AJAP1/WT	0.022857		SFXN5	anti-HA(#Ab2): HA-AJAP1/WT	0
SGPL1	anti-HA(#Ab1): HA-AJAP1/WT	0		SGPL1	anti-HA(#Ab2): HA-AJAP1/WT	0
SH2D3	anti-HA(#Ab1): HA-AJAP1/WT	0		SH2D3	anti-HA(#Ab2): HA-AJAP1/WT	0
SH2D5	anti-HA(#Ab1): HA-AJAP1/WT	0		SH2D5	anti-HA(#Ab2): HA-AJAP1/WT	0
SHAN1	anti-HA(#Ab1): HA-AJAP1/WT	0		SHAN1	anti-HA(#Ab2): HA-AJAP1/WT	0
SHAN2	anti-HA(#Ab1): HA-AJAP1/WT	0		SHAN2	anti-HA(#Ab2): HA-AJAP1/WT	0
SHAN3	anti-HA(#Ab1): HA-AJAP1/WT	0		SHAN3	anti-HA(#Ab2): HA-AJAP1/WT	0
SHFL	anti-HA(#Ab1): HA-AJAP1/WT	0		SHFL	anti-HA(#Ab2): HA-AJAP1/WT	0
SHPS1	anti-HA(#Ab1): HA-AJAP1/WT	0		SHPS1	anti-HA(#Ab2): HA-AJAP1/WT	0
SHRM2	anti-HA(#Ab1): HA-AJAP1/WT	0		SHRM2	anti-HA(#Ab2): HA-AJAP1/WT	0
SHSA6	anti-HA(#Ab1): HA-AJAP1/WT	0		SHSA6	anti-HA(#Ab2): HA-AJAP1/WT	0
SHSA7	anti-HA(#Ab1): HA-AJAP1/WT	0		SHSA7	anti-HA(#Ab2): HA-AJAP1/WT	0
SI1L1	anti-HA(#Ab1): HA-AJAP1/WT	0.027736		SI1L1	anti-HA(#Ab2): HA-AJAP1/WT	0
SI1L2	anti-HA(#Ab1): HA-AJAP1/WT	0		SI1L2	anti-HA(#Ab2): HA-AJAP1/WT	0
SI1L3	anti-HA(#Ab1): HA-AJAP1/WT	0		SI1L3	anti-HA(#Ab2): HA-AJAP1/WT	0
SIK3	anti-HA(#Ab1): HA-AJAP1/WT	0		SIK3	anti-HA(#Ab2): HA-AJAP1/WT	0
SIR2	anti-HA(#Ab1): HA-AJAP1/WT	0.24322		SIR2	anti-HA(#Ab2): HA-AJAP1/WT	0.044615
SIR3	anti-HA(#Ab1): HA-AJAP1/WT	0		SIR3	anti-HA(#Ab2): HA-AJAP1/WT	0
SKP1	anti-HA(#Ab1): HA-AJAP1/WT	0		SKP1	anti-HA(#Ab2): HA-AJAP1/WT	0
SKT	anti-HA(#Ab1): HA-AJAP1/WT	0		SKT	anti-HA(#Ab2): HA-AJAP1/WT	0
SMCR8	anti-HA(#Ab1): HA-AJAP1/WT	0		SMCR8	anti-HA(#Ab2): HA-AJAP1/WT	0
SMD3	anti-HA(#Ab1): HA-AJAP1/WT	0		SMD3	anti-HA(#Ab2): HA-AJAP1/WT	0
SNAB	anti-HA(#Ab1): HA-AJAP1/WT	0.20955		SNAB	anti-HA(#Ab2): HA-AJAP1/WT	0
SNG1	anti-HA(#Ab1): HA-AJAP1/WT	0		SNG1	anti-HA(#Ab2): HA-AJAP1/WT	0
SNG3	anti-HA(#Ab1): HA-AJAP1/WT	0		SNG3	anti-HA(#Ab2): HA-AJAP1/WT	0
SNP25	anti-HA(#Ab1): HA-AJAP1/WT	0		SNP25	anti-HA(#Ab2): HA-AJAP1/WT	0
SNP47	anti-HA(#Ab1): HA-AJAP1/WT	0.016535		SNP47	anti-HA(#Ab2): HA-AJAP1/WT	0
SNPH	anti-HA(#Ab1): HA-AJAP1/WT	0.073614		SNPH	anti-HA(#Ab2): HA-AJAP1/WT	0
SNRK	anti-HA(#Ab1): HA-AJAP1/WT	0		SNRK	anti-HA(#Ab2): HA-AJAP1/WT	0
SNRPA	anti-HA(#Ab1): HA-AJAP1/WT	0		SNRPA	anti-HA(#Ab2): HA-AJAP1/WT	0
SNX16	anti-HA(#Ab1): HA-AJAP1/WT	0		SNX16	anti-HA(#Ab2): HA-AJAP1/WT	0
SODF	anti-HA(#Ab1): HA-AJAP1/WT	0		SODF	anti-HA(#Ab2): HA-AJAP1/WT	0
SOGA3	anti-HA(#Ab1): HA-AJAP1/WT	0		SOGA3	anti-HA(#Ab2): HA-AJAP1/WT	0
SORC2	anti-HA(#Ab1): HA-AJAP1/WT	0		SORC2	anti-HA(#Ab2): HA-AJAP1/WT	0
SPB12	anti-HA(#Ab1): HA-AJAP1/WT	0		SPB12	anti-HA(#Ab2): HA-AJAP1/WT	0.1123
SPB3	anti-HA(#Ab1): HA-AJAP1/WT	0.030948		SPB3	anti-HA(#Ab2): HA-AJAP1/WT	0
SPB4	anti-HA(#Ab1): HA-AJAP1/WT	0		SPB4	anti-HA(#Ab2): HA-AJAP1/WT	0.34205
SPB8	anti-HA(#Ab1): HA-AJAP1/WT	0		SPB8	anti-HA(#Ab2): HA-AJAP1/WT	0.09122
SPEA	anti-HA(#Ab1): HA-AJAP1/WT	0		SPEA	anti-HA(#Ab2): HA-AJAP1/WT	0
SPIR1	anti-HA(#Ab1): HA-AJAP1/WT	0		SPIR1	anti-HA(#Ab2): HA-AJAP1/WT	0
SPRL1	anti-HA(#Ab1): HA-AJAP1/WT	0		SPRL1	anti-HA(#Ab2): HA-AJAP1/WT	0
SPRY3	anti-HA(#Ab1): HA-AJAP1/WT	0		SPRY3	anti-HA(#Ab2): HA-AJAP1/WT	0
SPTB1	anti-HA(#Ab1): HA-AJAP1/WT	0		SPTB1	anti-HA(#Ab2): HA-AJAP1/WT	0
SPTB2	anti-HA(#Ab1): HA-AJAP1/WT	0.05594		SPTB2	anti-HA(#Ab2): HA-AJAP1/WT	0
SPTN1	anti-HA(#Ab1): HA-AJAP1/WT	0		SPTN1	anti-HA(#Ab2): HA-AJAP1/WT	0.0048106
SPTN2	anti-HA(#Ab1): HA-AJAP1/WT	0		SPTN2	anti-HA(#Ab2): HA-AJAP1/WT	0.27961
SPTN4	anti-HA(#Ab1): HA-AJAP1/WT	0		SPTN4	anti-HA(#Ab2): HA-AJAP1/WT	0
SQOR	anti-HA(#Ab1): HA-AJAP1/WT	0		SQOR	anti-HA(#Ab2): HA-AJAP1/WT	0
SRBS1	anti-HA(#Ab1): HA-AJAP1/WT	0		SRBS1	anti-HA(#Ab2): HA-AJAP1/WT	0
SRBS2	anti-HA(#Ab1): HA-AJAP1/WT	0		SRBS2	anti-HA(#Ab2): HA-AJAP1/WT	0
SRCN1	anti-HA(#Ab1): HA-AJAP1/WT	0		SRCN1	anti-HA(#Ab2): HA-AJAP1/WT	0.38719
SRGP1	anti-HA(#Ab1): HA-AJAP1/WT	0.16782		SRGP1	anti-HA(#Ab2): HA-AJAP1/WT	0
SRPP	anti-HA(#Ab1): HA-AJAP1/WT	0.07127		SRPP	anti-HA(#Ab2): HA-AJAP1/WT	0.046192
SRSF3	anti-HA(#Ab1): HA-AJAP1/WT	0.023203		SRSF3	anti-HA(#Ab2): HA-AJAP1/WT	0
SSBP	anti-HA(#Ab1): HA-AJAP1/WT	0		SSBP	anti-HA(#Ab2): HA-AJAP1/WT	0
SSB	anti-HA(#Ab1): HA-AJAP1/WT	0		SSB	anti-HA(#Ab2): HA-AJAP1/WT	0
SSDH	anti-HA(#Ab1): HA-AJAP1/WT	0		SSDH	anti-HA(#Ab2): HA-AJAP1/WT	0
SSRA	anti-HA(#Ab1): HA-AJAP1/WT	0		SSRA	anti-HA(#Ab2): HA-AJAP1/WT	0
SSRD	anti-HA(#Ab1): HA-AJAP1/WT	0		SSRD	anti-HA(#Ab2): HA-AJAP1/WT	0
SSRP	anti-HA(#Ab1): HA-AJAP1/WT	0		SSRP	anti-HA(#Ab2): HA-AJAP1/WT	0
STAU1	anti-HA(#Ab1): HA-AJAP1/WT	0		STAU1	anti-HA(#Ab2): HA-AJAP1/WT	0
STAU2	anti-HA(#Ab1): HA-AJAP1/WT	0		STAU2	anti-HA(#Ab2): HA-AJAP1/WT	0
STEA2	anti-HA(#Ab1): HA-AJAP1/WT	0		STEA2	anti-HA(#Ab2): HA-AJAP1/WT	0
STHA	anti-HA(#Ab1): HA-AJAP1/WT	0		STHA	anti-HA(#Ab2): HA-AJAP1/WT	0
STIM1	anti-HA(#Ab1): HA-AJAP1/WT	0		STIM1	anti-HA(#Ab2): HA-AJAP1/WT	0
STIM2	anti-HA(#Ab1): HA-AJAP1/WT	0		STIM2	anti-HA(#Ab2): HA-AJAP1/WT	0
STML2	anti-HA(#Ab1): HA-AJAP1/WT	0		STML2	anti-HA(#Ab2): HA-AJAP1/WT	0
STMN3	anti-HA(#Ab1): HA-AJAP1/WT	0		STMN3	anti-HA(#Ab2): HA-AJAP1/WT	0
STOM	anti-HA(#Ab1): HA-AJAP1/WT	0		STOM	anti-HA(#Ab2): HA-AJAP1/WT	0
STON2	anti-HA(#Ab1): HA-AJAP1/WT	0		STON2	anti-HA(#Ab2): HA-AJAP1/WT	0
STX12	anti-HA(#Ab1): HA-AJAP1/WT	0.0042149		STX12	anti-HA(#Ab2): HA-AJAP1/WT	0
STX1A	anti-HA(#Ab1): HA-AJAP1/WT	0		STX1A	anti-HA(#Ab2): HA-AJAP1/WT	0
STX1B	anti-HA(#Ab1): HA-AJAP1/WT	0		STX1B	anti-HA(#Ab2): HA-AJAP1/WT	0
STX7	anti-HA(#Ab1): HA-AJAP1/WT	0.054729		STX7	anti-HA(#Ab2): HA-AJAP1/WT	0
STXB1	anti-HA(#Ab1): HA-AJAP1/WT	0.0089772		STXB1	anti-HA(#Ab2): HA-AJAP1/WT	0
STXB5	anti-HA(#Ab1): HA-AJAP1/WT	0		STXB5	anti-HA(#Ab2): HA-AJAP1/WT	0
SUCA	anti-HA(#Ab1): HA-AJAP1/WT	0		SUCA	anti-HA(#Ab2): HA-AJAP1/WT	0
SUCB1	anti-HA(#Ab1): HA-AJAP1/WT	0		SUCB1	anti-HA(#Ab2): HA-AJAP1/WT	0
SUCB2	anti-HA(#Ab1): HA-AJAP1/WT	0		SUCB2	anti-HA(#Ab2): HA-AJAP1/WT	0
SUCC	anti-HA(#Ab1): HA-AJAP1/WT	0		SUCC	anti-HA(#Ab2): HA-AJAP1/WT	0.066504
SUCD	anti-HA(#Ab1): HA-AJAP1/WT	0		SUCD	anti-HA(#Ab2): HA-AJAP1/WT	0
SURA	anti-HA(#Ab1): HA-AJAP1/WT	0		SURA	anti-HA(#Ab2): HA-AJAP1/WT	0
SV2A	anti-HA(#Ab1): HA-AJAP1/WT	0.01219		SV2A	anti-HA(#Ab2): HA-AJAP1/WT	0
SV2B	anti-HA(#Ab1): HA-AJAP1/WT	0.0016045		SV2B	anti-HA(#Ab2): HA-AJAP1/WT	0
SV2C	anti-HA(#Ab1): HA-AJAP1/WT	0.004492		SV2C	anti-HA(#Ab2): HA-AJAP1/WT	0
SYA	anti-HA(#Ab1): HA-AJAP1/WT	0		SYA	anti-HA(#Ab2): HA-AJAP1/WT	0.0081095
SYCP1	anti-HA(#Ab1): HA-AJAP1/WT	0		SYCP1	anti-HA(#Ab2): HA-AJAP1/WT	0.11769
SYC	anti-HA(#Ab1): HA-AJAP1/WT	0		SYC	anti-HA(#Ab2): HA-AJAP1/WT	0
SYDC	anti-HA(#Ab1): HA-AJAP1/WT	0		SYDC	anti-HA(#Ab2): HA-AJAP1/WT	0
SYDND	anti-HA(#Ab1): HA-AJAP1/WT	0		SYDND	anti-HA(#Ab2): HA-AJAP1/WT	0
SYD	anti-HA(#Ab1): HA-AJAP1/WT	0		SYD	anti-HA(#Ab2): HA-AJAP1/WT	0
SYE	anti-HA(#Ab1): HA-AJAP1/WT	0		SYE	anti-HA(#Ab2): HA-AJAP1/WT	0
SYFA	anti-HA(#Ab1): HA-AJAP1/WT	0		SYFA	anti-HA(#Ab2): HA-AJAP1/WT	0
SYFB	anti-HA(#Ab1): HA-AJAP1/WT	0		SYFB	anti-HA(#Ab2): HA-AJAP1/WT	0
SYGA	anti-HA(#Ab1): HA-AJAP1/WT	0		SYGA	anti-HA(#Ab2): HA-AJAP1/WT	0
SYGB	anti-HA(#Ab1): HA-AJAP1/WT	0		SYGB	anti-HA(#Ab2): HA-AJAP1/WT	0
SYGP1	anti-HA(#Ab1): HA-AJAP1/WT	0		SYGP1	anti-HA(#Ab2): HA-AJAP1/WT	0
SYH	anti-HA(#Ab1): HA-AJAP1/WT	0		SYH	anti-HA(#Ab2): HA-AJAP1/WT	0
SYI1	anti-HA(#Ab1): HA-AJAP1/WT	0		SYI1	anti-HA(#Ab2): HA-AJAP1/WT	0
SYIM	anti-HA(#Ab1): HA-AJAP1/WT	0		SYIM	anti-HA(#Ab2): HA-AJAP1/WT	0
SYI	anti-HA(#Ab1): HA-AJAP1/WT	0		SYI	anti-HA(#Ab2): HA-AJAP1/WT	0
SYK	anti-HA(#Ab1): HA-AJAP1/WT	0		SYK	anti-HA(#Ab2): HA-AJAP1/WT	0
SYL	anti-HA(#Ab1): HA-AJAP1/WT	0		SYL	anti-HA(#Ab2): HA-AJAP1/WT	0
SYM	anti-HA(#Ab1): HA-AJAP1/WT	0		SYM	anti-HA(#Ab2): HA-AJAP1/WT	0
SYN1	anti-HA(#Ab1): HA-AJAP1/WT	0		SYN1	anti-HA(#Ab2): HA-AJAP1/WT	0.00013413
SYN2	anti-HA(#Ab1): HA-AJAP1/WT	0		SYN2	anti-HA(#Ab2): HA-AJAP1/WT	0
SYN3	anti-HA(#Ab1): HA-AJAP1/WT	0		SYN3	anti-HA(#Ab2): HA-AJAP1/WT	0
SYNE1	anti-HA(#Ab1): HA-AJAP1/WT	0		SYNE1	anti-HA(#Ab2): HA-AJAP1/WT	0
SYNJ1	anti-HA(#Ab1): HA-AJAP1/WT	0		SYNJ1	anti-HA(#Ab2): HA-AJAP1/WT	0
SYNPO	anti-HA(#Ab1): HA-AJAP1/WT	0.19115		SYNPO	anti-HA(#Ab2): HA-AJAP1/WT	0
SYNPR	anti-HA(#Ab1): HA-AJAP1/WT	0		SYNPR	anti-HA(#Ab2): HA-AJAP1/WT	0
SYPH	anti-HA(#Ab1): HA-AJAP1/WT	0		SYPH	anti-HA(#Ab2): HA-AJAP1/WT	0
SYP	anti-HA(#Ab1): HA-AJAP1/WT	0		SYP	anti-HA(#Ab2): HA-AJAP1/WT	0
SYQ	anti-HA(#Ab1): HA-AJAP1/WT	0		SYQ	anti-HA(#Ab2): HA-AJAP1/WT	0
SYR	anti-HA(#Ab1): HA-AJAP1/WT	0		SYR	anti-HA(#Ab2): HA-AJAP1/WT	0
SYS	anti-HA(#Ab1): HA-AJAP1/WT	0		SYS	anti-HA(#Ab2): HA-AJAP1/WT	0
SYT12	anti-HA(#Ab1): HA-AJAP1/WT	0		SYT12	anti-HA(#Ab2): HA-AJAP1/WT	0
SYT1	anti-HA(#Ab1): HA-AJAP1/WT	0		SYT1	anti-HA(#Ab2): HA-AJAP1/WT	0
SYT2	anti-HA(#Ab1): HA-AJAP1/WT	0.033487		SYT2	anti-HA(#Ab2): HA-AJAP1/WT	0.31492
SYT7	anti-HA(#Ab1): HA-AJAP1/WT	0		SYT7	anti-HA(#Ab2): HA-AJAP1/WT	0
SYT	anti-HA(#Ab1): HA-AJAP1/WT	0		SYT	anti-HA(#Ab2): HA-AJAP1/WT	0
SYUB	anti-HA(#Ab1): HA-AJAP1/WT	0.062338		SYUB	anti-HA(#Ab2): HA-AJAP1/WT	0
SYV	anti-HA(#Ab1): HA-AJAP1/WT	0		SYV	anti-HA(#Ab2): HA-AJAP1/WT	0
SYY	anti-HA(#Ab1): HA-AJAP1/WT	0		SYY	anti-HA(#Ab2): HA-AJAP1/WT	0
T11L1	anti-HA(#Ab1): HA-AJAP1/WT	0		T11L1	anti-HA(#Ab2): HA-AJAP1/WT	0
T229A	anti-HA(#Ab1): HA-AJAP1/WT	0		T229A	anti-HA(#Ab2): HA-AJAP1/WT	0
TAB1	anti-HA(#Ab1): HA-AJAP1/WT	0		TAB1	anti-HA(#Ab2): HA-AJAP1/WT	0
TAB2	anti-HA(#Ab1): HA-AJAP1/WT	0		TAB2	anti-HA(#Ab2): HA-AJAP1/WT	0
TAL	anti-HA(#Ab1): HA-AJAP1/WT	0		TAL	anti-HA(#Ab2): HA-AJAP1/WT	0
TAM41	anti-HA(#Ab1): HA-AJAP1/WT	0.11358		TAM41	anti-HA(#Ab2): HA-AJAP1/WT	0
TANC2	anti-HA(#Ab1): HA-AJAP1/WT	0		TANC2	anti-HA(#Ab2): HA-AJAP1/WT	0
TATA	anti-HA(#Ab1): HA-AJAP1/WT	0		TATA	anti-HA(#Ab2): HA-AJAP1/WT	0
TAU	anti-HA(#Ab1): HA-AJAP1/WT	0		TAU	anti-HA(#Ab2): HA-AJAP1/WT	0
TB10B	anti-HA(#Ab1): HA-AJAP1/WT	0		TB10B	anti-HA(#Ab2): HA-AJAP1/WT	0.048581
TBA1A	anti-HA(#Ab1): HA-AJAP1/WT	0		TBA1A	anti-HA(#Ab2): HA-AJAP1/WT	0
TBA1	anti-HA(#Ab1): HA-AJAP1/WT	0		TBA1	anti-HA(#Ab2): HA-AJAP1/WT	0
TBA2	anti-HA(#Ab1): HA-AJAP1/WT	0		TBA2	anti-HA(#Ab2): HA-AJAP1/WT	0
TBA8	anti-HA(#Ab1): HA-AJAP1/WT	0		TBA8	anti-HA(#Ab2): HA-AJAP1/WT	0
TBAA	anti-HA(#Ab1): HA-AJAP1/WT	0		TBAA	anti-HA(#Ab2): HA-AJAP1/WT	0
TBAL3	anti-HA(#Ab1): HA-AJAP1/WT	0		TBAL3	anti-HA(#Ab2): HA-AJAP1/WT	0
TBA	anti-HA(#Ab1): HA-AJAP1/WT	0		TBA	anti-HA(#Ab2): HA-AJAP1/WT	0.042353
TBB1	anti-HA(#Ab1): HA-AJAP1/WT	0		TBB1	anti-HA(#Ab2): HA-AJAP1/WT	0
TBB2	anti-HA(#Ab1): HA-AJAP1/WT	0		TBB2	anti-HA(#Ab2): HA-AJAP1/WT	0
TBB3	anti-HA(#Ab1): HA-AJAP1/WT	0		TBB3	anti-HA(#Ab2): HA-AJAP1/WT	0
TBB4A	anti-HA(#Ab1): HA-AJAP1/WT	0.00070477		TBB4A	anti-HA(#Ab2): HA-AJAP1/WT	0
TBB4	anti-HA(#Ab1): HA-AJAP1/WT	0		TBB4	anti-HA(#Ab2): HA-AJAP1/WT	0
TBB7	anti-HA(#Ab1): HA-AJAP1/WT	0		TBB7	anti-HA(#Ab2): HA-AJAP1/WT	0
TBB	anti-HA(#Ab1): HA-AJAP1/WT	0		TBB	anti-HA(#Ab2): HA-AJAP1/WT	0
TBC15	anti-HA(#Ab1): HA-AJAP1/WT	0		TBC15	anti-HA(#Ab2): HA-AJAP1/WT	0
TBC17	anti-HA(#Ab1): HA-AJAP1/WT	0		TBC17	anti-HA(#Ab2): HA-AJAP1/WT	0
TCP4	anti-HA(#Ab1): HA-AJAP1/WT	0		TCP4	anti-HA(#Ab2): HA-AJAP1/WT	0
TCPA	anti-HA(#Ab1): HA-AJAP1/WT	0		TCPA	anti-HA(#Ab2): HA-AJAP1/WT	0
TCPB	anti-HA(#Ab1): HA-AJAP1/WT	0		TCPB	anti-HA(#Ab2): HA-AJAP1/WT	0
TCPD	anti-HA(#Ab1): HA-AJAP1/WT	0		TCPD	anti-HA(#Ab2): HA-AJAP1/WT	0
TCPE	anti-HA(#Ab1): HA-AJAP1/WT	0		TCPE	anti-HA(#Ab2): HA-AJAP1/WT	0
TCPG	anti-HA(#Ab1): HA-AJAP1/WT	0		TCPG	anti-HA(#Ab2): HA-AJAP1/WT	0
TCPH	anti-HA(#Ab1): HA-AJAP1/WT	0		TCPH	anti-HA(#Ab2): HA-AJAP1/WT	0
TCPQ	anti-HA(#Ab1): HA-AJAP1/WT	0		TCPQ	anti-HA(#Ab2): HA-AJAP1/WT	0
TCPZ	anti-HA(#Ab1): HA-AJAP1/WT	0		TCPZ	anti-HA(#Ab2): HA-AJAP1/WT	0
TDRD3	anti-HA(#Ab1): HA-AJAP1/WT	0		TDRD3	anti-HA(#Ab2): HA-AJAP1/WT	0
TECR	anti-HA(#Ab1): HA-AJAP1/WT	0		TECR	anti-HA(#Ab2): HA-AJAP1/WT	0.092253
TEN1	anti-HA(#Ab1): HA-AJAP1/WT	0		TEN1	anti-HA(#Ab2): HA-AJAP1/WT	0
TEN2	anti-HA(#Ab1): HA-AJAP1/WT	0		TEN2	anti-HA(#Ab2): HA-AJAP1/WT	0
TEN3	anti-HA(#Ab1): HA-AJAP1/WT	0		TEN3	anti-HA(#Ab2): HA-AJAP1/WT	0
TENR	anti-HA(#Ab1): HA-AJAP1/WT	0.057278		TENR	anti-HA(#Ab2): HA-AJAP1/WT	0.065681
TENS4	anti-HA(#Ab1): HA-AJAP1/WT	0		TENS4	anti-HA(#Ab2): HA-AJAP1/WT	0
TERA	anti-HA(#Ab1): HA-AJAP1/WT	0		TERA	anti-HA(#Ab2): HA-AJAP1/WT	0.096745
TGM1	anti-HA(#Ab1): HA-AJAP1/WT	0		TGM1	anti-HA(#Ab2): HA-AJAP1/WT	0.12769
TGM2	anti-HA(#Ab1): HA-AJAP1/WT	0		TGM2	anti-HA(#Ab2): HA-AJAP1/WT	0
TGM3	anti-HA(#Ab1): HA-AJAP1/WT	0		TGM3	anti-HA(#Ab2): HA-AJAP1/WT	0.061766
THEM6	anti-HA(#Ab1): HA-AJAP1/WT	0		THEM6	anti-HA(#Ab2): HA-AJAP1/WT	0
THIE	anti-HA(#Ab1): HA-AJAP1/WT	0		THIE	anti-HA(#Ab2): HA-AJAP1/WT	0
THIG	anti-HA(#Ab1): HA-AJAP1/WT	0		THIG	anti-HA(#Ab2): HA-AJAP1/WT	0
THIKA	anti-HA(#Ab1): HA-AJAP1/WT	0		THIKA	anti-HA(#Ab2): HA-AJAP1/WT	0
THIL	anti-HA(#Ab1): HA-AJAP1/WT	0.014697		THIL	anti-HA(#Ab2): HA-AJAP1/WT	0
THIM	anti-HA(#Ab1): HA-AJAP1/WT	0.095085		THIM	anti-HA(#Ab2): HA-AJAP1/WT	0
THIO	anti-HA(#Ab1): HA-AJAP1/WT	0		THIO	anti-HA(#Ab2): HA-AJAP1/WT	0.018354
THOC4	anti-HA(#Ab1): HA-AJAP1/WT	0		THOC4	anti-HA(#Ab2): HA-AJAP1/WT	0
THRC	anti-HA(#Ab1): HA-AJAP1/WT	0		THRC	anti-HA(#Ab2): HA-AJAP1/WT	0
THY1	anti-HA(#Ab1): HA-AJAP1/WT	0.004646		THY1	anti-HA(#Ab2): HA-AJAP1/WT	0.0092261
TIG	anti-HA(#Ab1): HA-AJAP1/WT	0		TIG	anti-HA(#Ab2): HA-AJAP1/WT	0
TIM50	anti-HA(#Ab1): HA-AJAP1/WT	0		TIM50	anti-HA(#Ab2): HA-AJAP1/WT	0
TITIN	anti-HA(#Ab1): HA-AJAP1/WT	0		TITIN	anti-HA(#Ab2): HA-AJAP1/WT	0
TM163	anti-HA(#Ab1): HA-AJAP1/WT	0.0055937		TM163	anti-HA(#Ab2): HA-AJAP1/WT	0
TM177	anti-HA(#Ab1): HA-AJAP1/WT	0		TM177	anti-HA(#Ab2): HA-AJAP1/WT	0
TM237	anti-HA(#Ab1): HA-AJAP1/WT	0		TM237	anti-HA(#Ab2): HA-AJAP1/WT	0
TM6S1	anti-HA(#Ab1): HA-AJAP1/WT	0		TM6S1	anti-HA(#Ab2): HA-AJAP1/WT	0
TMCC2	anti-HA(#Ab1): HA-AJAP1/WT	0		TMCC2	anti-HA(#Ab2): HA-AJAP1/WT	0
TMM33	anti-HA(#Ab1): HA-AJAP1/WT	0		TMM33	anti-HA(#Ab2): HA-AJAP1/WT	0
TMOD1	anti-HA(#Ab1): HA-AJAP1/WT	0		TMOD1	anti-HA(#Ab2): HA-AJAP1/WT	0
TMOD2	anti-HA(#Ab1): HA-AJAP1/WT	0		TMOD2	anti-HA(#Ab2): HA-AJAP1/WT	0
TNIK	anti-HA(#Ab1): HA-AJAP1/WT	0		TNIK	anti-HA(#Ab2): HA-AJAP1/WT	0
TOIP1	anti-HA(#Ab1): HA-AJAP1/WT	0		TOIP1	anti-HA(#Ab2): HA-AJAP1/WT	0
TOLB	anti-HA(#Ab1): HA-AJAP1/WT	0		TOLB	anti-HA(#Ab2): HA-AJAP1/WT	0
TOLQ	anti-HA(#Ab1): HA-AJAP1/WT	0		TOLQ	anti-HA(#Ab2): HA-AJAP1/WT	0
TOM20	anti-HA(#Ab1): HA-AJAP1/WT	0		TOM20	anti-HA(#Ab2): HA-AJAP1/WT	0
TOM70	anti-HA(#Ab1): HA-AJAP1/WT	0		TOM70	anti-HA(#Ab2): HA-AJAP1/WT	0
TOP3B	anti-HA(#Ab1): HA-AJAP1/WT	0		TOP3B	anti-HA(#Ab2): HA-AJAP1/WT	0
TP53B	anti-HA(#Ab1): HA-AJAP1/WT	0		TP53B	anti-HA(#Ab2): HA-AJAP1/WT	0.10225
TPC10	anti-HA(#Ab1): HA-AJAP1/WT	0		TPC10	anti-HA(#Ab2): HA-AJAP1/WT	0
TPC6B	anti-HA(#Ab1): HA-AJAP1/WT	0		TPC6B	anti-HA(#Ab2): HA-AJAP1/WT	0
TPD54	anti-HA(#Ab1): HA-AJAP1/WT	0		TPD54	anti-HA(#Ab2): HA-AJAP1/WT	0
TPIS	anti-HA(#Ab1): HA-AJAP1/WT	0.024167		TPIS	anti-HA(#Ab2): HA-AJAP1/WT	0.068251
TPM3	anti-HA(#Ab1): HA-AJAP1/WT	0		TPM3	anti-HA(#Ab2): HA-AJAP1/WT	0
TPPC3	anti-HA(#Ab1): HA-AJAP1/WT	0		TPPC3	anti-HA(#Ab2): HA-AJAP1/WT	0
TPPC5	anti-HA(#Ab1): HA-AJAP1/WT	0		TPPC5	anti-HA(#Ab2): HA-AJAP1/WT	0
TPPC9	anti-HA(#Ab1): HA-AJAP1/WT	0		TPPC9	anti-HA(#Ab2): HA-AJAP1/WT	0
TPPP	anti-HA(#Ab1): HA-AJAP1/WT	0.051195		TPPP	anti-HA(#Ab2): HA-AJAP1/WT	0.23897
TPX	anti-HA(#Ab1): HA-AJAP1/WT	0		TPX	anti-HA(#Ab2): HA-AJAP1/WT	0
TRFL	anti-HA(#Ab1): HA-AJAP1/WT	0		TRFL	anti-HA(#Ab2): HA-AJAP1/WT	0
TRI46	anti-HA(#Ab1): HA-AJAP1/WT	0		TRI46	anti-HA(#Ab2): HA-AJAP1/WT	0
TRIM2	anti-HA(#Ab1): HA-AJAP1/WT	0		TRIM2	anti-HA(#Ab2): HA-AJAP1/WT	0
TRIM3	anti-HA(#Ab1): HA-AJAP1/WT	0		TRIM3	anti-HA(#Ab2): HA-AJAP1/WT	0
TRIM9	anti-HA(#Ab1): HA-AJAP1/WT	0		TRIM9	anti-HA(#Ab2): HA-AJAP1/WT	0
TRIO	anti-HA(#Ab1): HA-AJAP1/WT	0		TRIO	anti-HA(#Ab2): HA-AJAP1/WT	0
TRMB	anti-HA(#Ab1): HA-AJAP1/WT	0		TRMB	anti-HA(#Ab2): HA-AJAP1/WT	0
TRPA	anti-HA(#Ab1): HA-AJAP1/WT	0		TRPA	anti-HA(#Ab2): HA-AJAP1/WT	0
TRPB	anti-HA(#Ab1): HA-AJAP1/WT	0		TRPB	anti-HA(#Ab2): HA-AJAP1/WT	0
TRPC	anti-HA(#Ab1): HA-AJAP1/WT	0.15418		TRPC	anti-HA(#Ab2): HA-AJAP1/WT	0
TRPD	anti-HA(#Ab1): HA-AJAP1/WT	0		TRPD	anti-HA(#Ab2): HA-AJAP1/WT	0.10716
TRPE	anti-HA(#Ab1): HA-AJAP1/WT	0.043172		TRPE	anti-HA(#Ab2): HA-AJAP1/WT	0
TRPG	anti-HA(#Ab1): HA-AJAP1/WT	0		TRPG	anti-HA(#Ab2): HA-AJAP1/WT	0
TRPM3	anti-HA(#Ab1): HA-AJAP1/WT	0		TRPM3	anti-HA(#Ab2): HA-AJAP1/WT	0
TRY1	anti-HA(#Ab1): HA-AJAP1/WT	0		TRY1	anti-HA(#Ab2): HA-AJAP1/WT	0
TRY3	anti-HA(#Ab1): HA-AJAP1/WT	0		TRY3	anti-HA(#Ab2): HA-AJAP1/WT	0.00737
TRYP	anti-HA(#Ab1): HA-AJAP1/WT	0		TRYP	anti-HA(#Ab2): HA-AJAP1/WT	0
TTC7B	anti-HA(#Ab1): HA-AJAP1/WT	0		TTC7B	anti-HA(#Ab2): HA-AJAP1/WT	0
TUTLB	anti-HA(#Ab1): HA-AJAP1/WT	0		TUTLB	anti-HA(#Ab2): HA-AJAP1/WT	0
TXTP	anti-HA(#Ab1): HA-AJAP1/WT	0		TXTP	anti-HA(#Ab2): HA-AJAP1/WT	0
U2AF2	anti-HA(#Ab1): HA-AJAP1/WT	0		U2AF2	anti-HA(#Ab2): HA-AJAP1/WT	0
UBE3B	anti-HA(#Ab1): HA-AJAP1/WT	0		UBE3B	anti-HA(#Ab2): HA-AJAP1/WT	0
UBID	anti-HA(#Ab1): HA-AJAP1/WT	0		UBID	anti-HA(#Ab2): HA-AJAP1/WT	0
UBIE	anti-HA(#Ab1): HA-AJAP1/WT	0		UBIE	anti-HA(#Ab2): HA-AJAP1/WT	0
UBIG	anti-HA(#Ab1): HA-AJAP1/WT	0		UBIG	anti-HA(#Ab2): HA-AJAP1/WT	0
UBP10	anti-HA(#Ab1): HA-AJAP1/WT	0		UBP10	anti-HA(#Ab2): HA-AJAP1/WT	0
UBP20	anti-HA(#Ab1): HA-AJAP1/WT	0		UBP20	anti-HA(#Ab2): HA-AJAP1/WT	0
UBP2L	anti-HA(#Ab1): HA-AJAP1/WT	0		UBP2L	anti-HA(#Ab2): HA-AJAP1/WT	0
UBP31	anti-HA(#Ab1): HA-AJAP1/WT	0		UBP31	anti-HA(#Ab2): HA-AJAP1/WT	0
UBP46	anti-HA(#Ab1): HA-AJAP1/WT	0		UBP46	anti-HA(#Ab2): HA-AJAP1/WT	0
UBP54	anti-HA(#Ab1): HA-AJAP1/WT	0		UBP54	anti-HA(#Ab2): HA-AJAP1/WT	0
UCRI	anti-HA(#Ab1): HA-AJAP1/WT	0.047356		UCRI	anti-HA(#Ab2): HA-AJAP1/WT	0
UN13A	anti-HA(#Ab1): HA-AJAP1/WT	0		UN13A	anti-HA(#Ab2): HA-AJAP1/WT	0
UN13C	anti-HA(#Ab1): HA-AJAP1/WT	0		UN13C	anti-HA(#Ab2): HA-AJAP1/WT	0
UP12	anti-HA(#Ab1): HA-AJAP1/WT	0		UP12	anti-HA(#Ab2): HA-AJAP1/WT	1
UP25	anti-HA(#Ab1): HA-AJAP1/WT	0		UP25	anti-HA(#Ab2): HA-AJAP1/WT	0
UPP	anti-HA(#Ab1): HA-AJAP1/WT	0		UPP	anti-HA(#Ab2): HA-AJAP1/WT	0
UQCC1	anti-HA(#Ab1): HA-AJAP1/WT	0		UQCC1	anti-HA(#Ab2): HA-AJAP1/WT	0
UVRA	anti-HA(#Ab1): HA-AJAP1/WT	0		UVRA	anti-HA(#Ab2): HA-AJAP1/WT	0
VA0D1	anti-HA(#Ab1): HA-AJAP1/WT	0		VA0D1	anti-HA(#Ab2): HA-AJAP1/WT	0
VAMP1	anti-HA(#Ab1): HA-AJAP1/WT	0		VAMP1	anti-HA(#Ab2): HA-AJAP1/WT	0
VAMP2	anti-HA(#Ab1): HA-AJAP1/WT	0		VAMP2	anti-HA(#Ab2): HA-AJAP1/WT	0.012699
VAPA	anti-HA(#Ab1): HA-AJAP1/WT	0		VAPA	anti-HA(#Ab2): HA-AJAP1/WT	0
VAPB	anti-HA(#Ab1): HA-AJAP1/WT	0		VAPB	anti-HA(#Ab2): HA-AJAP1/WT	0
VAS1	anti-HA(#Ab1): HA-AJAP1/WT	0		VAS1	anti-HA(#Ab2): HA-AJAP1/WT	0
VATA	anti-HA(#Ab1): HA-AJAP1/WT	0.011482		VATA	anti-HA(#Ab2): HA-AJAP1/WT	0.010633
VATB2	anti-HA(#Ab1): HA-AJAP1/WT	0		VATB2	anti-HA(#Ab2): HA-AJAP1/WT	0
VATC1	anti-HA(#Ab1): HA-AJAP1/WT	0		VATC1	anti-HA(#Ab2): HA-AJAP1/WT	0
VATD	anti-HA(#Ab1): HA-AJAP1/WT	0		VATD	anti-HA(#Ab2): HA-AJAP1/WT	0
VATE1	anti-HA(#Ab1): HA-AJAP1/WT	0		VATE1	anti-HA(#Ab2): HA-AJAP1/WT	0
VATF	anti-HA(#Ab1): HA-AJAP1/WT	0		VATF	anti-HA(#Ab2): HA-AJAP1/WT	0
VATG2	anti-HA(#Ab1): HA-AJAP1/WT	0		VATG2	anti-HA(#Ab2): HA-AJAP1/WT	0
VATH	anti-HA(#Ab1): HA-AJAP1/WT	0.12879		VATH	anti-HA(#Ab2): HA-AJAP1/WT	0
VATL	anti-HA(#Ab1): HA-AJAP1/WT	0		VATL	anti-HA(#Ab2): HA-AJAP1/WT	0
VCIP1	anti-HA(#Ab1): HA-AJAP1/WT	0		VCIP1	anti-HA(#Ab2): HA-AJAP1/WT	0
VDAC1	anti-HA(#Ab1): HA-AJAP1/WT	0.0039207		VDAC1	anti-HA(#Ab2): HA-AJAP1/WT	0
VDAC2	anti-HA(#Ab1): HA-AJAP1/WT	0		VDAC2	anti-HA(#Ab2): HA-AJAP1/WT	0.02397
VDAC3	anti-HA(#Ab1): HA-AJAP1/WT	0.75266		VDAC3	anti-HA(#Ab2): HA-AJAP1/WT	0
VGLU1	anti-HA(#Ab1): HA-AJAP1/WT	0		VGLU1	anti-HA(#Ab2): HA-AJAP1/WT	0
VGLU2	anti-HA(#Ab1): HA-AJAP1/WT	0.015498		VGLU2	anti-HA(#Ab2): HA-AJAP1/WT	0
VIAAT	anti-HA(#Ab1): HA-AJAP1/WT	0		VIAAT	anti-HA(#Ab2): HA-AJAP1/WT	0
VIME	anti-HA(#Ab1): HA-AJAP1/WT	0		VIME	anti-HA(#Ab2): HA-AJAP1/WT	0
VPP1	anti-HA(#Ab1): HA-AJAP1/WT	0		VPP1	anti-HA(#Ab2): HA-AJAP1/WT	0.015915
VPS16	anti-HA(#Ab1): HA-AJAP1/WT	0		VPS16	anti-HA(#Ab2): HA-AJAP1/WT	0
VPS45	anti-HA(#Ab1): HA-AJAP1/WT	0		VPS45	anti-HA(#Ab2): HA-AJAP1/WT	0
VPS4A	anti-HA(#Ab1): HA-AJAP1/WT	0		VPS4A	anti-HA(#Ab2): HA-AJAP1/WT	0
VTI1B	anti-HA(#Ab1): HA-AJAP1/WT	0.14958		VTI1B	anti-HA(#Ab2): HA-AJAP1/WT	0
VTNC	anti-HA(#Ab1): HA-AJAP1/WT	0		VTNC	anti-HA(#Ab2): HA-AJAP1/WT	0
VWA8	anti-HA(#Ab1): HA-AJAP1/WT	0		VWA8	anti-HA(#Ab2): HA-AJAP1/WT	0
WASC2	anti-HA(#Ab1): HA-AJAP1/WT	0		WASC2	anti-HA(#Ab2): HA-AJAP1/WT	0
WASC3	anti-HA(#Ab1): HA-AJAP1/WT	0		WASC3	anti-HA(#Ab2): HA-AJAP1/WT	0
WASC4	anti-HA(#Ab1): HA-AJAP1/WT	0		WASC4	anti-HA(#Ab2): HA-AJAP1/WT	0
WASC5	anti-HA(#Ab1): HA-AJAP1/WT	0		WASC5	anti-HA(#Ab2): HA-AJAP1/WT	0
WASF1	anti-HA(#Ab1): HA-AJAP1/WT	0		WASF1	anti-HA(#Ab2): HA-AJAP1/WT	0
WASF3	anti-HA(#Ab1): HA-AJAP1/WT	0		WASF3	anti-HA(#Ab2): HA-AJAP1/WT	0
WASH1	anti-HA(#Ab1): HA-AJAP1/WT	0		WASH1	anti-HA(#Ab2): HA-AJAP1/WT	0
WDR37	anti-HA(#Ab1): HA-AJAP1/WT	0		WDR37	anti-HA(#Ab2): HA-AJAP1/WT	0
WDR41	anti-HA(#Ab1): HA-AJAP1/WT	0		WDR41	anti-HA(#Ab2): HA-AJAP1/WT	0
WDR47	anti-HA(#Ab1): HA-AJAP1/WT	0		WDR47	anti-HA(#Ab2): HA-AJAP1/WT	0
WDR48	anti-HA(#Ab1): HA-AJAP1/WT	0		WDR48	anti-HA(#Ab2): HA-AJAP1/WT	0
WDR59	anti-HA(#Ab1): HA-AJAP1/WT	0		WDR59	anti-HA(#Ab2): HA-AJAP1/WT	0
WDR61	anti-HA(#Ab1): HA-AJAP1/WT	0		WDR61	anti-HA(#Ab2): HA-AJAP1/WT	0
WDR7	anti-HA(#Ab1): HA-AJAP1/WT	0.047705		WDR7	anti-HA(#Ab2): HA-AJAP1/WT	0
WWP1	anti-HA(#Ab1): HA-AJAP1/WT	0		WWP1	anti-HA(#Ab2): HA-AJAP1/WT	0
WWP2	anti-HA(#Ab1): HA-AJAP1/WT	0		WWP2	anti-HA(#Ab2): HA-AJAP1/WT	0
XP32	anti-HA(#Ab1): HA-AJAP1/WT	0		XP32	anti-HA(#Ab2): HA-AJAP1/WT	0.12982
XPT	anti-HA(#Ab1): HA-AJAP1/WT	0		XPT	anti-HA(#Ab2): HA-AJAP1/WT	0
Y1894	anti-HA(#Ab1): HA-AJAP1/WT	0		Y1894	anti-HA(#Ab2): HA-AJAP1/WT	0
Y2135	anti-HA(#Ab1): HA-AJAP1/WT	0		Y2135	anti-HA(#Ab2): HA-AJAP1/WT	0
Y4927	anti-HA(#Ab1): HA-AJAP1/WT	0		Y4927	anti-HA(#Ab2): HA-AJAP1/WT	0
Y5725	anti-HA(#Ab1): HA-AJAP1/WT	0		Y5725	anti-HA(#Ab2): HA-AJAP1/WT	0
Y624	anti-HA(#Ab1): HA-AJAP1/WT	0		Y624	anti-HA(#Ab2): HA-AJAP1/WT	0
Y879	anti-HA(#Ab1): HA-AJAP1/WT	0		Y879	anti-HA(#Ab2): HA-AJAP1/WT	0
YCAC	anti-HA(#Ab1): HA-AJAP1/WT	0		YCAC	anti-HA(#Ab2): HA-AJAP1/WT	0
YDFG	anti-HA(#Ab1): HA-AJAP1/WT	0		YDFG	anti-HA(#Ab2): HA-AJAP1/WT	0
YEAG	anti-HA(#Ab1): HA-AJAP1/WT	0		YEAG	anti-HA(#Ab2): HA-AJAP1/WT	0
YHDW	anti-HA(#Ab1): HA-AJAP1/WT	0		YHDW	anti-HA(#Ab2): HA-AJAP1/WT	0
YIDC	anti-HA(#Ab1): HA-AJAP1/WT	0		YIDC	anti-HA(#Ab2): HA-AJAP1/WT	0
YJ005	anti-HA(#Ab1): HA-AJAP1/WT	0		YJ005	anti-HA(#Ab2): HA-AJAP1/WT	0
YLPM1	anti-HA(#Ab1): HA-AJAP1/WT	0		YLPM1	anti-HA(#Ab2): HA-AJAP1/WT	0
YPR14	anti-HA(#Ab1): HA-AJAP1/WT	0		YPR14	anti-HA(#Ab2): HA-AJAP1/WT	0
Z3H7B	anti-HA(#Ab1): HA-AJAP1/WT	0		Z3H7B	anti-HA(#Ab2): HA-AJAP1/WT	0
ZA2G	anti-HA(#Ab1): HA-AJAP1/WT	0.013428		ZA2G	anti-HA(#Ab2): HA-AJAP1/WT	0
ZC21A	anti-HA(#Ab1): HA-AJAP1/WT	0		ZC21A	anti-HA(#Ab2): HA-AJAP1/WT	0
ZDH17	anti-HA(#Ab1): HA-AJAP1/WT	0		ZDH17	anti-HA(#Ab2): HA-AJAP1/WT	0
ZFPL1	anti-HA(#Ab1): HA-AJAP1/WT	0		ZFPL1	anti-HA(#Ab2): HA-AJAP1/WT	0
ZIPA	anti-HA(#Ab1): HA-AJAP1/WT	0		ZIPA	anti-HA(#Ab2): HA-AJAP1/WT	0
ZN365	anti-HA(#Ab1): HA-AJAP1/WT	0		ZN365	anti-HA(#Ab2): HA-AJAP1/WT	0
ZNT3	anti-HA(#Ab1): HA-AJAP1/WT	0		ZNT3	anti-HA(#Ab2): HA-AJAP1/WT	0
ZO1	anti-HA(#Ab1): HA-AJAP1/WT	0		ZO1	anti-HA(#Ab2): HA-AJAP1/WT	0
ZO2	anti-HA(#Ab1): HA-AJAP1/WT	0.016884		ZO2	anti-HA(#Ab2): HA-AJAP1/WT	0
