# Supplementary material for: Monoallelic de novo AJAP1 loss-of-function variants disrupt trans-synaptic control of neurotransmitter release
Source: Sci Adv. 2024 Jul 10;10(28):eadk5462. doi: 10.1126/sciadv.adk5462 (PMC11235169; doi:10.1126/sciadv.adk5462)
Supplement: Supplementary file 3 — Movies S1 to S3 [file sciadv.adk5462_movies_s1_to_s3.zip]

Archive with 3 entries (3 files):
- adk5462_Movie_S1.mp4
- adk5462_Movie_S2.mp4
- adk5462_Movie_S3.mp4
